# Supplementary material for: Deregulation of Biologically Significant Genes and Associated Molecular Pathways in the Oral Epithelium of Electronic Cigarette Users
Source: Int J Mol Sci. 2019 Feb 10;20(3):738. doi: 10.3390/ijms20030738 (PMC6386888; doi:10.3390/ijms20030738)
Supplement: Supplementary file 1 [file ijms-20-00738-s001.zip]

Archive with 13 entries (10 files):
- Suppl files_rev/
- Suppl files_rev/.DS_Store
- __MACOSX/
- __MACOSX/Suppl files_rev/
- __MACOSX/Suppl files_rev/._.DS_Store
- Suppl files_rev/Supp Data_Text_Figs.pdf
- __MACOSX/Suppl files_rev/._Supp Data_Text_Figs.pdf
- Suppl files_rev/Supp. Table S1.xlsx
- __MACOSX/Suppl files_rev/._Supp. Table S1.xlsx
- Suppl files_rev/Suppl. Table S2.xlsx
- __MACOSX/Suppl files_rev/._Suppl. Table S2.xlsx
- Suppl files_rev/Suppl. Table S3.xlsx
- __MACOSX/Suppl files_rev/._Suppl. Table S3.xlsx
