# Supplementary material for: Deregulation of Biologically Significant Genes and Associated Molecular Pathways in the Oral Epithelium of Electronic Cigarette Users
Source: Int J Mol Sci. 2019 Feb 10;20(3):738. doi: 10.3390/ijms20030738 (PMC6386888; doi:10.3390/ijms20030738)
Supplement: Supplementary file 1 [file ijms-20-00738-s001.zip › Suppl files_rev/Supp. Table S1.xlsx]

## Sheet: Sheet1
Suppl. Table 1. Compiled list of aberrantly expressed transcripts and associated genomic loci (if annotated) in the e-cig users versus controls.
Gene ID	Gene type	Chromosome	Start	Stop	Strand	Total counts	P-value (Vaper vs. NS)	FDR step up (Vaper vs. NS)	Ratio (Vaper vs. NS)	Fold change (Vaper vs. NS)	LSMean(Vaper) (Vaper vs. NS)	LSMean(NS) (Vaper vs. NS)
AC007679.2	antisense_RNA	2	205989585	206000859	+	20.018	0.00011294	0.0370566	12.4022	12.4022	0.420573	0.0339112
AC010336.4	antisense_RNA	19	7912648	7913519	-	21.457	0.000162421	0.0400852	11.4371	11.4371	0.39024	0.0341207
MAPK8IP1P2	processed_pseudogene	17	45600869	45602341	-	72.389	0.00103381	0.0595115	9.61917	9.61917	1.49689	0.155615
CICP6	processed_pseudogene	3	198223497	198226311	-	39.0782	6.00983e-06	0.0210634	9.49439	9.49439	0.781112	0.0822709
MAPK8IP1P1	processed_pseudogene	17	46243606	46245045	+	17.1439	9.48914e-05	0.0350941	8.19776	8.19776	0.30707	0.0374578
SNORA67	snoRNA	8	23806229	23806378	-	25.4315	1.1919e-05	0.0251687	6.29503	6.29503	0.507894	0.0806817
CICP3	processed_pseudogene	1	722092	724904	+	24.0103	0.00119717	0.0623157	6.08911	6.08911	0.561048	0.0921396
SIGLEC5	protein_coding	19	51611927	51645546	-	11.3893	0.0013488	0.0643763	5.92398	5.92398	0.239774	0.0404751
AC016773.1	lincRNA	4	1712821	1713623	+	61.8012	0.00288529	0.079458	5.92015	5.92015	1.38481	0.233914
TNFRSF6B	protein_coding	20	63696668	63698685	+	11.1334	0.000577256	0.0512502	5.87649	5.87649	0.226352	0.0385183
MTND1P23	unprocessed_pseudogene	1	629062	629434	+	20379.6	0.00239478	0.0748116	5.51684	5.51684	207.921	37.6884
MFAP1P1	processed_pseudogene	13	30541643	30542898	-	13.2998	0.00438613	0.0904186	5.44941	5.44941	0.277141	0.0508572
KRTAP7-1	protein_coding	21	30829039	30829760	-	51.3267	0.00206686	0.0720458	5.16739	5.16739	0.429701	0.0831563
AL118558.1	antisense_RNA	14	102036315	102066229	-	30.6728	0.00168625	0.068319	5.0462	5.0462	0.662402	0.131267
LCNL1	protein_coding	9	136981904	136986411	+	9.11108	3.85848e-05	0.0333983	5.0246	5.0246	0.19636	0.0390797
AC126544.2	TEC	17	45592621	45593370	+	14.7962	0.00126063	0.0636138	4.8464	4.8464	0.239321	0.0493811
AC113189.6	protein_coding	17	7428903	7432763	+	17.994	0.000576966	0.0512502	4.49554	4.49554	0.377839	0.0840477
FAM166A	protein_coding	9	137243584	137247771	-	30.5294	0.000198606	0.0400852	4.39126	4.39126	0.62321	0.14192
SNORA21	snoRNA	17	38852863	38852995	-	33.8557	0.00037182	0.0470972	4.36149	4.36149	0.606674	0.139098
HSPA6	protein_coding	1	161524540	161526911	+	2310.13	9.73418e-05	0.0350941	4.2211	4.2211	45.0044	10.6618
AL513122.2	antisense_RNA	9	121279863	121282731	-	13.0777	0.00206673	0.0720458	4.21255	4.21255	0.254161	0.0603343
AC083837.1	lincRNA	8	78837529	78840523	+	48.2077	0.00211743	0.0723126	4.1056	4.1056	0.964791	0.234994
RPL21P75	processed_pseudogene	7	20002765	20003248	+	18.2252	0.000778119	0.0538118	4.08885	4.08885	0.314555	0.07693
AP001282.2	unprocessed_pseudogene	11	106824025	106824955	+	13.2655	0.0011546	0.0613037	4.08338	4.08338	0.261787	0.0641103
SNORA52	snoRNA	11	811681	811815	+	20.3004	2.45647e-05	0.0333983	4.04872	4.04872	0.354334	0.0875177
AC007136.1	transcribed_processed_pseudogene	19	2030853	2031052	-	7.06882	0.000563175	0.0512502	3.97047	3.97047	0.134305	0.0338259
LINC01168	lincRNA	10	132965534	132976355	+	21.2551	6.39618e-05	0.0333983	3.96645	3.96645	0.441377	0.111278
SNORD3D	snoRNA	17	19112419	19112637	-	700.686	0.000284066	0.0436117	3.93572	3.93572	9.8482	2.50226
AC138305.3	TEC	16	63397707	63397947	+	104.18	2.44076e-05	0.0333983	3.90442	3.90442	1.45781	0.373376
AL365440.1	processed_pseudogene	1	158523672	158525839	+	43.9455	0.000888385	0.0561182	3.90061	3.90061	0.769172	0.197193
GAPDHS	protein_coding	19	35533412	35545317	+	8.3795	0.00327921	0.0834998	3.88625	3.88625	0.167534	0.0431095
AC027682.3	antisense_RNA	16	67542304	67542573	-	13.6368	0.00246581	0.0753649	3.83997	3.83997	0.275819	0.0718284
GUCY2GP	transcribed_unitary_pseudogene	10	112308181	112356575	-	8.96294	0.00331553	0.0838437	3.82513	3.82513	0.150304	0.0392938
CR392039.1	processed_pseudogene	21	9088188	9088392	+	8.32104	0.000571247	0.0512502	3.77054	3.77054	0.157448	0.0417575
AC145207.3	antisense_RNA	17	81843165	81843959	+	1354.84	0.000330773	0.0459091	3.75814	3.75814	22.5843	6.00945
FABP5P1	processed_pseudogene	13	73100575	73100986	-	11.2887	0.00285896	0.079458	3.74728	3.74728	0.207493	0.0553717
LINC00323	antisense_RNA	21	41141493	41148134	-	11.4238	0.00436992	0.0903907	3.7223	3.7223	0.210096	0.0564426
SNORA77B	snoRNA	22	20126402	20126527	+	11.0801	6.60063e-05	0.0333983	3.71502	3.71502	0.186808	0.0502846
MIR212	miRNA	17	2050271	2050381	-	12.915	0.000119504	0.0370566	3.69432	3.69432	0.222446	0.0602131
CREB3L1	protein_coding	11	46277661	46321423	+	14.7639	0.00437068	0.0903907	3.6771	3.6771	0.288733	0.0785219
TAB3-AS2	antisense_RNA	X	30854321	30854708	+	168.456	0.0023332	0.0744963	3.65302	3.65302	3.32109	0.909134
CCL20	protein_coding	2	227813842	227817565	+	47.1185	0.00114893	0.0613037	3.59655	3.59655	0.75403	0.209654
AC145207.2	antisense_RNA	17	81867721	81868553	+	161.36	4.65023e-05	0.0333983	3.57093	3.57093	2.72358	0.76271
AC005829.2	processed_pseudogene	17	46259551	46260607	-	19.2189	0.00215346	0.0726091	3.54962	3.54962	0.361507	0.101844
AL391056.1	lincRNA	9	129575409	129584557	+	10.8597	0.00350668	0.0849738	3.53751	3.53751	0.189243	0.053496
AP003419.1	antisense_RNA	11	67431367	67435400	-	14.5442	0.000523671	0.0509653	3.53146	3.53146	0.285554	0.0808599
BAG3	protein_coding	10	119651370	119677820	+	7044.58	0.000290939	0.0436117	3.50329	3.50329	118.676	33.8756
LINC02303	lincRNA	14	45706250	45715953	-	209.978	0.00167684	0.0682278	3.48116	3.48116	3.48473	1.00103
AC010761.5	antisense_RNA	17	28749731	28750080	-	105.512	4.20426e-06	0.0210634	3.47539	3.47539	1.63275	0.469802
AC018761.2	antisense_RNA	19	12796823	12801850	+	19.8039	0.000916429	0.0565919	3.44708	3.44708	0.305402	0.0885971
RSAD2	protein_coding	2	6865806	6898240	+	527.182	0.00401857	0.0877899	3.44318	3.44318	9.81246	2.84983
ZNF560	protein_coding	19	9466507	9498608	-	15.025	0.000248025	0.0418992	3.43992	3.43992	0.281542	0.0818455
AL136115.2	lincRNA	1	31851913	31921842	-	14.2393	0.000499278	0.0509653	3.42367	3.42367	0.257683	0.0752652
CYP2F2P	transcribed_processed_pseudogene	19	40818414	40826773	-	24.4072	0.000130258	0.0370566	3.38312	3.38312	0.38731	0.114483
AC104794.3	lincRNA	2	10021578	10022826	+	7.68076	0.000528909	0.0509653	3.37509	3.37509	0.154741	0.0458479
ABHD17AP5	processed_pseudogene	22	22114844	22118006	-	8.09472	0.00360519	0.0859261	3.37212	3.37212	0.122478	0.0363208
AL360182.2	antisense_RNA	10	110207850	110208592	-	16.2551	0.00098027	0.0583093	3.36733	3.36733	0.317823	0.0943842
CDC37P2	processed_pseudogene	16	28413703	28415019	+	19.1422	0.00086736	0.0558848	3.35975	3.35975	0.250119	0.0744458
HMGN2P23	processed_pseudogene	2	112981166	112981435	-	11.6724	0.00112431	0.0613037	3.35318	3.35318	0.2166	0.0645955
CD177P1	unprocessed_pseudogene	19	43372742	43379124	-	8.73774	0.00170255	0.0685192	3.35219	3.35219	0.153395	0.0457597
SNORA10	snoRNA	16	1962334	1962467	-	20.2052	0.000553132	0.0512502	3.34401	3.34401	0.37618	0.112494
CKM	protein_coding	19	45306414	45322978	-	12.6052	0.00453504	0.0921414	3.28561	3.28561	0.113269	0.0344744
AC005837.2	protein_coding	17	76732978	76738523	+	17.2338	0.000219944	0.0405021	3.28201	3.28201	0.292052	0.0889859
ACTN4P2	processed_pseudogene	1	37776670	37779419	+	7.33764	0.00014744	0.0382348	3.25743	3.25743	0.133944	0.0411194
SMPD4P1	transcribed_unprocessed_pseudogene	22	20602595	20656915	-	13.7109	0.00197342	0.0714819	3.25093	3.25093	0.186521	0.0573747
ANKS4B	protein_coding	16	21233665	21253846	+	18.5934	0.000682046	0.0515686	3.20381	3.20381	0.296376	0.0925073
STMN1P1	processed_pseudogene	12	31715342	31715782	-	31.9708	8.76667e-05	0.0345559	3.19084	3.19084	0.556289	0.174339
AL133346.1	antisense_RNA	6	131950946	132077394	+	22.9778	0.000215483	0.0405021	3.18074	3.18074	0.419247	0.131808
AL031775.1	antisense_RNA	6	24700907	24701794	-	14.1464	0.0037413	0.0864093	3.17912	3.17912	0.213676	0.0672124
FTH1P15	processed_pseudogene	6	57004520	57004800	+	32.9725	0.000464811	0.0494288	3.1546	3.1546	0.559665	0.177412
AC104024.2	lincRNA	17	17011914	17014991	-	11.1341	7.8671e-05	0.0337065	3.12899	3.12899	0.174299	0.0557045
HOTAIRM1_4	misc_RNA	7	27099856	27099958	+	18.8392	0.0025981	0.0768854	3.12868	3.12868	0.298079	0.0952732
CCDC194	protein_coding	19	17390509	17394159	-	8.79005	0.00386889	0.0875774	3.08893	3.08893	0.160972	0.0521125
WDR61	protein_coding	15	78277835	78299795	-	535.704	0.00112978	0.0613037	3.0885	3.0885	9.14274	2.96025
NTN5	protein_coding	19	48661407	48673082	-	9.95061	0.000590988	0.0512648	3.08753	3.08753	0.189749	0.0614566
PRDM7	protein_coding	16	90056566	90092073	-	9.27346	0.000199321	0.0400852	3.08623	3.08623	0.165098	0.0534951
HSP90AA1	protein_coding	14	102080738	102139700	-	29305.9	1.83425e-06	0.0183827	3.07356	3.07356	473.992	154.216
AC016588.1	antisense_RNA	19	305573	306468	+	40.7862	0.00260184	0.0768854	3.07071	3.07071	0.651814	0.212268
AC009407.1	sense_overlapping	2	231052040	231052638	+	6.22747	6.84539e-05	0.0333983	3.03711	3.03711	0.109732	0.0361303
NMRK2	protein_coding	19	3933103	3942417	+	7.0995	0.00281656	0.0792489	3.03254	3.03254	0.135734	0.044759
ASB15	protein_coding	7	123567010	123639482	+	7.42387	0.0027519	0.0785273	3.01871	3.01871	0.112352	0.0372184
PRSS30P	transcribed_unitary_pseudogene	16	2839568	2842745	-	17.9964	0.000960274	0.0575833	3.00794	3.00794	0.316742	0.105302
HSPH1	protein_coding	13	31134974	31162389	-	3415.52	0.00165279	0.0680204	2.99604	2.99604	60.1266	20.0687
BTNL8	protein_coding	5	180899077	180950907	+	17.9599	0.00121448	0.0628966	2.99161	2.99161	0.292093	0.0976374
CASP5	protein_coding	11	104994235	105023169	-	11.3031	0.00177109	0.0689063	2.98016	2.98016	0.181969	0.06106
TUBB7P	unprocessed_pseudogene	4	189982523	189984872	-	9.26916	0.00146994	0.0660848	2.97468	2.97468	0.162372	0.0545846
BCRP8	processed_pseudogene	22	23179918	23180173	-	143.914	0.00086946	0.0558848	2.97117	2.97117	2.58645	0.870518
KIF3AP1	processed_pseudogene	3	195843986	195844597	+	12.4825	0.000351548	0.0467346	2.94355	2.94355	0.207118	0.0703632
NRIR	antisense_RNA	2	6828514	6840465	-	6.96838	0.0035846	0.0858763	2.93863	2.93863	0.111521	0.03795
AL732372.1	lincRNA	1	358857	366053	+	13.5505	0.00208268	0.0721808	2.93135	2.93135	0.204346	0.0697106
AL031577.2	processed_pseudogene	6	34686602	34687107	+	8.42723	0.000793616	0.0541371	2.9026	2.9026	0.146155	0.0503532
AC026803.1	sense_overlapping	19	48926171	48926445	+	12.5499	0.00064793	0.0515686	2.8699	2.8699	0.2414	0.0841146
ZFAND2A	protein_coding	7	1152071	1160760	-	605.205	0.000143443	0.0376363	2.85688	2.85688	10.0199	3.50728
AC009005.1	antisense_RNA	19	567210	572229	-	13.7663	0.00231474	0.0743166	2.84634	2.84634	0.236631	0.0831352
AC022217.1	processed_pseudogene	5	172762521	172763259	-	20.6178	0.00200086	0.071713	2.83652	2.83652	0.36947	0.130254
SNORA74B	snoRNA	5	173020728	173020929	+	16.455	0.000510417	0.0509653	2.82992	2.82992	0.239217	0.0845311
LINC02288	lincRNA	14	77041064	77069504	+	9.31271	0.00228162	0.0735556	2.82772	2.82772	0.17033	0.0602356
HSP90AA2P	processed_pseudogene	11	27888838	27891034	-	932.309	6.58091e-05	0.0333983	2.80999	2.80999	14.9876	5.33369
AC011498.4	protein_coding	19	4528427	4540068	-	40.0912	0.000214914	0.0405021	2.79754	2.79754	0.71646	0.256103
SNORD22	snoRNA	11	62852910	62854286	-	17.6601	0.00146874	0.0660848	2.79631	2.79631	0.288229	0.103075
PDE6G	protein_coding	17	81650459	81663113	-	17.8586	0.00435971	0.090383	2.7916	2.7916	0.364927	0.130723
AL606534.2	transcribed_unprocessed_pseudogene	1	243029512	243052253	-	11.0074	0.00212876	0.0723126	2.79007	2.79007	0.217595	0.0779891
CYP4A22	protein_coding	1	47137435	47149742	+	6.85977	0.00429191	0.0898596	2.78087	2.78087	0.128997	0.0463872
LINC01587	processed_transcript	4	5524569	5527802	+	28.7565	0.0013606	0.0643763	2.77997	2.77997	0.493845	0.177644
AP002761.3	antisense_RNA	11	73307235	73309362	-	26.3701	0.00019117	0.0400852	2.77984	2.77984	0.442413	0.159151
TEX45	protein_coding	19	7492976	7508451	+	7.33746	7.13827e-05	0.0333983	2.76137	2.76137	0.133316	0.048279
AC006483.2	antisense_RNA	7	5556731	5557246	+	7.00953	0.00404583	0.0877899	2.75172	2.75172	0.125632	0.0456556
CLCA3P	transcribed_unprocessed_pseudogene	1	86634273	86655377	+	17.4515	0.0018467	0.0697028	2.73498	2.73498	0.311227	0.113795
OR2B2	protein_coding	6	27911185	27912397	-	7.60385	0.000326207	0.045489	2.7281	2.7281	0.106977	0.039213
AC107464.2	antisense_RNA	4	722275	724035	-	24.7676	0.000253684	0.0422292	2.72534	2.72534	0.364109	0.133601
AC105020.2	antisense_RNA	15	75636139	75639240	+	5.08941	0.000271499	0.0436117	2.71706	2.71706	0.0919071	0.0338259
Z82244.1	lincRNA	22	35376422	35377262	+	5.94788	0.000193464	0.0400852	2.71245	2.71245	0.103463	0.0381436
ESRG	sense_intronic	3	54632122	54639858	-	27.8827	0.000678463	0.0515686	2.71131	2.71131	0.470801	0.173644
SLC9B1P1	unprocessed_pseudogene	Y	11340579	11385688	-	8.16535	0.00286667	0.079458	2.70836	2.70836	0.120108	0.044347
SNORA5A	snoRNA	7	45104349	45104483	-	31.3845	7.77132e-05	0.0337065	2.70238	2.70238	0.46266	0.171205
AC006064.5	sense_intronic	12	6510275	6510523	+	2796.92	0.000190443	0.0400852	2.70234	2.70234	46.0277	17.0325
USHBP1	protein_coding	19	17249176	17282787	-	15.2582	0.000751623	0.0532859	2.70103	2.70103	0.255824	0.0947137
AL513304.1	sense_intronic	10	1361001	1361638	-	107.756	0.00103698	0.0595115	2.6952	2.6952	1.79654	0.666571
TFF3	protein_coding	21	42311667	42315652	-	6.55853	0.000880241	0.0558848	2.69249	2.69249	0.0910758	0.0338259
LINC00520	lincRNA	14	55781135	55796689	-	9.75053	0.00150903	0.0668067	2.68825	2.68825	0.173843	0.0646679
AC068385.1	antisense_RNA	11	45905941	45906462	-	9.44233	0.00449325	0.0917361	2.68774	2.68774	0.139364	0.0518517
AL161431.1	lincRNA	13	109269634	109273839	+	42.6106	0.000386643	0.0474287	2.67978	2.67978	0.723556	0.270006
AC074183.1	lincRNA	7	84939349	84940246	-	8.33945	0.00332208	0.0838437	2.66951	2.66951	0.153558	0.057523
SNORA24	snoRNA	3	128714571	128714706	-	11.9335	7.67392e-05	0.0337065	2.66416	2.66416	0.21301	0.0799539
LINC01544	lincRNA	18	61748176	61756647	+	5.27831	0.00142356	0.0655526	2.6615	2.6615	0.0929815	0.0349358
HS3ST4	protein_coding	16	25692026	26137689	+	5.6532	0.00135157	0.0643763	2.6605	2.6605	0.0937637	0.0352429
AC113410.3	TEC	5	133052769	133052972	+	35.4874	8.40631e-05	0.0339695	2.65073	2.65073	0.629428	0.237454
RN7SL621P	misc_RNA	8	33580210	33580509	-	46.7008	9.59406e-05	0.0350941	2.64819	2.64819	0.711614	0.268717
SNORD17	snoRNA	20	17962710	17962947	-	2332.06	9.38213e-05	0.0350941	2.64392	2.64392	36.2003	13.6919
TMEM88B	protein_coding	1	1426128	1427788	+	11.0635	0.00432579	0.0901222	2.64321	2.64321	0.141554	0.053554
AC019349.1	antisense_RNA	17	41500983	41502410	+	19072.5	0.00054162	0.0511563	2.63193	2.63193	312.762	118.834
GOLGA6L2	protein_coding	15	23439498	23447235	-	10.9018	0.00404989	0.0877899	2.63052	2.63052	0.206242	0.0784035
MT-ND4L	protein_coding	M	10470	10767	+	40198.7	0.000294969	0.0436117	2.62844	2.62844	595.865	226.699
AP001107.2	antisense_RNA	11	66276779	66277493	-	169.273	0.000198473	0.0400852	2.61922	2.61922	2.54678	0.972342
AL034546.1	sense_overlapping	22	50092745	50096438	+	27.7574	0.00233501	0.0744963	2.60976	2.60976	0.483233	0.185164
RN7SL480P	misc_RNA	1	150211632	150211926	+	60.1117	8.30579e-05	0.0339695	2.60695	2.60695	0.865743	0.33209
AC020663.2	antisense_RNA	16	4795265	4796533	-	8.08356	0.00424824	0.0894385	2.60438	2.60438	0.151646	0.0582272
MYL6BP1	processed_pseudogene	2	208269343	208269958	-	10.056	0.00296755	0.0797716	2.59386	2.59386	0.160948	0.0620495
AC087289.5	antisense_RNA	17	75876372	75879547	+	26.1121	0.00261819	0.0769398	2.58201	2.58201	0.472003	0.182805
RN7SL503P	misc_RNA	1	35292196	35292499	-	17.6923	2.63069e-05	0.0333983	2.57574	2.57574	0.267049	0.103678
AC113189.4	processed_transcript	17	7439506	7445967	+	267.432	0.00128779	0.0638773	2.57568	2.57568	4.45502	1.72965
AP001002.3	TEC	11	90972316	90972522	-	23.6201	0.00111264	0.0612276	2.57389	2.57389	0.369151	0.143421
SCARNA18	scaRNA | snoRNA	5	83064204	83064338	-	340.706	0.00059539	0.0512648	2.56747	2.56747	4.85688	1.8917
AC027117.2	antisense_RNA	8	17801345	17861070	+	172.768	0.00396173	0.0877367	2.56664	2.56664	2.89593	1.1283
AC113208.2	processed_pseudogene	15	75114261	75114869	+	10.2081	0.00182573	0.0694207	2.56524	2.56524	0.172473	0.0672346
AL117328.2	lincRNA	22	49851425	49853365	+	11.0364	0.0016609	0.0680204	2.55861	2.55861	0.177924	0.0695393
PSORS1C2	protein_coding	6	31137536	31139351	-	40.0391	0.000620802	0.0512648	2.55699	2.55699	0.602339	0.235566
AL136985.3	lincRNA	1	58715609	58771296	+	9.09767	0.00214891	0.0726091	2.55218	2.55218	0.168778	0.0661311
FLJ21408	antisense_RNA	16	27268205	27290493	+	7.98158	0.00305231	0.0809007	2.54887	2.54887	0.127503	0.0500233
AC007032.1	antisense_RNA	7	106285480	106286327	+	70.2445	0.000137748	0.0376363	2.54626	2.54626	1.05347	0.413732
GK-IT1	sense_intronic	X	30671635	30672167	+	6.40425	0.000152125	0.0387697	2.54289	2.54289	0.100896	0.0396778
AP000911.1	lincRNA	11	134032272	134046850	+	8.27846	0.00180086	0.0694207	2.54251	2.54251	0.14446	0.0568179
AC018521.4	antisense_RNA	17	47980398	47996197	-	10.5669	0.00395082	0.0876863	2.53648	2.53648	0.157438	0.0620692
CFAP53	protein_coding	18	50227193	50266523	-	11.2063	0.00431283	0.0901062	2.52134	2.52134	0.165735	0.0657329
AL606517.1	processed_pseudogene	1	64941979	64942366	+	15.2769	0.000937833	0.056962	2.51355	2.51355	0.241144	0.0959377
SNORA46	snoRNA	14	77466284	77466437	+	6.53302	0.000390257	0.0476743	2.5108	2.5108	0.0937966	0.0373572
CASR	protein_coding	3	122183683	122291630	+	5.55635	0.00249299	0.0754158	2.51066	2.51066	0.0980329	0.0390466
RN7SL472P	misc_RNA	14	102077180	102077473	-	109.953	0.00303001	0.080625	2.50699	2.50699	1.83693	0.732725
AC020911.1	antisense_RNA	19	16186276	16189459	-	32.1018	3.84606e-05	0.0333983	2.50639	2.50639	0.493252	0.196798
MT-ND2	protein_coding	M	4470	5512	+	267524	0.00138828	0.064837	2.50614	2.50614	3996.9	1594.84
CFAP58-AS1	antisense_RNA	10	104351591	104353576	-	22.5152	0.00139365	0.0649435	2.50367	2.50367	0.301751	0.120524
SNORD15B	snoRNA	11	75404421	75404567	+	42.8536	0.001741	0.0686261	2.49606	2.49606	0.627669	0.251463
AC025754.1	antisense_RNA	5	34656412	34657251	-	74.5308	0.00190825	0.0704979	2.49574	2.49574	1.10008	0.440782
U1	snRNA	21	9646825	9647001	+	1169.48	2.88544e-05	0.0333983	2.49224	2.49224	18.3315	7.35542
HSPA1A	protein_coding	6	31815464	31817947	+	10929.6	0.00028914	0.0436117	2.48766	2.48766	173.398	69.7031
TARID	antisense_RNA	6	133502252	133892803	-	4.93401	0.00126112	0.0636138	2.48697	2.48697	0.0841239	0.0338259
SNORD10	snoRNA	17	7576811	7576953	+	64.321	0.00369046	0.0859261	2.48297	2.48297	1.00185	0.403489
AC006064.4	antisense_RNA	12	6537794	6538371	-	307.118	0.000377166	0.0470972	2.47929	2.47929	4.97924	2.00833
AL022326.1	lincRNA	22	39292988	39295590	+	6.20996	0.00369323	0.0859261	2.47432	2.47432	0.0993795	0.0401643
B3GALT5	protein_coding	21	39556442	39673138	+	913.36	0.00140256	0.0649435	2.47425	2.47425	12.7683	5.16045
AC011676.5	TEC	8	141224288	141226948	-	48.4884	0.00265973	0.0772667	2.47363	2.47363	0.727795	0.294222
DNAJB4	protein_coding	1	77979175	78017965	+	187.27	0.0025738	0.0767181	2.4728	2.4728	3.18451	1.28781
SNORA71E	snoRNA	20	38448084	38448216	+	50.963	0.00043304	0.0491217	2.47274	2.47274	0.830929	0.336036
LINC01943	lincRNA	2	87439523	87459045	-	139.888	7.12491e-06	0.0210634	2.47024	2.47024	2.13349	0.863679
FADS6	protein_coding	17	74877299	74893782	-	18.6671	0.00343416	0.0846988	2.46557	2.46557	0.269854	0.109449
GP1BB	protein_coding	22	19722945	19724772	+	31.1226	0.000143859	0.0376363	2.4647	2.4647	0.472985	0.191903
HMGN1P2	processed_pseudogene	21	31706555	31706865	+	11.0336	0.0034866	0.0848192	2.46362	2.46362	0.187292	0.0760232
AC084876.2	TEC	12	109997419	109999128	-	14.076	2.34144e-05	0.0333983	2.46248	2.46248	0.221926	0.0901229
AC009078.3	TEC	16	75245994	75250078	-	27.051	0.00181612	0.0694207	2.46031	2.46031	0.47696	0.193861
AC099811.4	antisense_RNA	17	42268587	42269808	+	6.26429	0.00236478	0.0748116	2.45579	2.45579	0.101026	0.0411379
FLJ31356	antisense_RNA	2	28384409	28394673	-	36.4506	9.52813e-06	0.0216677	2.4554	2.4554	0.59201	0.241105
AL139246.2	TEC	1	2566410	2569889	+	6.66485	0.00110258	0.0612276	2.45233	2.45233	0.104475	0.0426023
F2RL3	protein_coding	19	16888860	16892607	+	6.08192	0.000126748	0.0370566	2.45162	2.45162	0.0926546	0.0377932
BTG3-AS1	processed_transcript	21	17611744	17633200	+	15.9995	0.0016555	0.0680204	2.44867	2.44867	0.26667	0.108904
TMEM161BP1	processed_pseudogene	10	37337415	37338872	+	5.81729	0.000243456	0.0413638	2.44713	2.44713	0.0997939	0.0407799
AC005391.1	sense_intronic	19	956485	958150	+	22.5496	0.000438395	0.0492786	2.44674	2.44674	0.367046	0.150014
RNVU1-7	snRNA	1	148038753	148038917	-	1022.51	7.0849e-05	0.0333983	2.44233	2.44233	15.3846	6.29915
NCMAP	protein_coding	1	24556111	24609329	+	7.01991	0.000775376	0.0538118	2.43519	2.43519	0.107832	0.0442809
SNORA80A	snoRNA	21	32377187	32377323	-	41.6183	0.00132774	0.0642853	2.43331	2.43331	0.62153	0.255426
AC010422.4	sense_intronic	19	12529768	12532974	-	23.3791	0.00173062	0.0685503	2.43303	2.43303	0.365396	0.150181
AC004552.1	processed_pseudogene	X	24429573	24429921	-	4.94721	0.00274438	0.0785273	2.42663	2.42663	0.0827624	0.0341059
HSPA1B	protein_coding	6	31827735	31830256	+	19445	3.23697e-05	0.0333983	2.42551	2.42551	293.856	121.152
AP001160.5	protein_coding	11	62832319	62832804	-	12.1478	0.00285182	0.079458	2.42395	2.42395	0.203057	0.0837713
SNORA79B	snoRNA	14	20323179	20323327	-	28.7043	0.000180724	0.0400852	2.42302	2.42302	0.440736	0.181895
TPM3P4	processed_pseudogene	7	27023737	27024908	+	7.96794	0.00341726	0.0846988	2.42281	2.42281	0.120194	0.0496092
KLK4	protein_coding	19	50906352	50910739	-	27.7618	0.000348143	0.0465709	2.42229	2.42229	0.436966	0.180393
LINC01186	lincRNA	X	46325924	46327646	-	28.2693	0.000603417	0.0512648	2.40828	2.40828	0.437832	0.181803
AC009088.3	antisense_RNA	16	31131433	31131878	+	3565.04	3.29109e-05	0.0333983	2.40644	2.40644	51.5502	21.4218
RN7SL778P	misc_RNA	11	130310180	130310477	+	273.978	7.18472e-05	0.0333983	2.40233	2.40233	4.01475	1.67119
SLC6A14	protein_coding	X	116436622	116461459	+	806.925	0.000451676	0.0494288	2.39973	2.39973	13.6329	5.68102
AC066616.2	processed_pseudogene	15	58151033	58152514	+	10.1958	0.00200989	0.071713	2.39968	2.39968	0.174068	0.0725381
AC245014.3	lincRNA	1	145281116	145281463	+	19.3643	0.000551174	0.0512502	2.39905	2.39905	0.328683	0.137006
AL359397.2	lincRNA	14	50326526	50327910	-	6.45473	0.000116638	0.0370566	2.39742	2.39742	0.104796	0.043712
KIRREL3	protein_coding	11	126423359	127003461	-	18.5315	0.000930109	0.056962	2.39529	2.39529	0.29815	0.124474
RNASE13	protein_coding	14	21032820	21034786	-	9.68795	0.00162814	0.0680204	2.39494	2.39494	0.154532	0.0645245
AP000542.3	lincRNA	22	15282557	15288671	-	8.50331	0.000577649	0.0512502	2.39198	2.39198	0.128355	0.0536605
AC026202.2	antisense_RNA	3	5156905	5187330	-	33.1767	0.000130362	0.0370566	2.38306	2.38306	0.544121	0.228329
AL449423.1	sense_intronic	9	21995482	21996014	+	30.7148	0.000647772	0.0515686	2.38065	2.38065	0.536756	0.225466
KRTAP4-11	protein_coding	17	41117181	41118361	-	4.9495	0.00124863	0.063425	2.38007	2.38007	0.0862542	0.0362402
HSPE1	protein_coding	2	197499994	197503458	+	185.419	0.00040651	0.0480706	2.37756	2.37756	3.29324	1.38514
AP001330.5	lincRNA	8	101208148	101208559	+	6.35704	0.00207343	0.0720483	2.37407	2.37407	0.108139	0.0455499
AC015912.3	lincRNA	17	56914186	56914534	+	86.4401	8.10482e-05	0.0339695	2.37303	2.37303	1.3302	0.560548
AC099850.2	protein_coding	17	59197566	59215227	+	6.65617	0.00202405	0.071713	2.37272	2.37272	0.0994353	0.0419077
LINC01003	lincRNA	7	152463786	152465550	+	80.4743	0.000284154	0.0436117	2.36918	2.36918	1.34486	0.567648
HIST2H2BC	processed_pseudogene	1	149850193	149850773	-	14.5633	0.00455779	0.0921414	2.36685	2.36685	0.233557	0.0986787
TULP2	protein_coding	19	48880965	48898734	-	38.3887	0.00252155	0.0759111	2.36613	2.36613	0.625123	0.264196
RNU1-1	snRNA	1	16514122	16514286	-	995.458	6.42085e-05	0.0333983	2.36348	2.36348	15.5739	6.5894
RNU1-2	snRNA	1	16895980	16896144	+	995.458	6.42085e-05	0.0333983	2.36348	2.36348	15.5739	6.5894
RNU1-3	snRNA	1	16666785	16666949	-	995.458	6.42085e-05	0.0333983	2.36348	2.36348	15.5739	6.5894
RNU1-4	snRNA	1	16740516	16740680	+	995.458	6.42085e-05	0.0333983	2.36348	2.36348	15.5739	6.5894
RNVU1-18	snRNA	1	143729407	143729571	-	995.458	6.42085e-05	0.0333983	2.36348	2.36348	15.5739	6.5894
SLC22A18AS	protein_coding	11	2887780	2903741	-	10.7503	0.00260593	0.0768854	2.36339	2.36339	0.173804	0.0735401
CU639417.6	lincRNA	21	6084364	6091408	-	102.986	0.00153726	0.0668727	2.36264	2.36264	1.66288	0.703823
FMR1-IT1	sense_intronic	X	147946941	147947584	+	14.8454	0.00163061	0.0680204	2.36137	2.36137	0.209523	0.0887293
AC139099.2	lincRNA	17	83144131	83177608	+	8.05267	0.00205318	0.0720026	2.36095	2.36095	0.106262	0.045008
AC010653.2	TEC	16	71859680	71860677	+	31.8215	0.00175262	0.0686261	2.35822	2.35822	0.427706	0.181368
FGF7P6	transcribed_unprocessed_pseudogene	9	62376161	62435200	+	6.58503	0.00346755	0.08479	2.35748	2.35748	0.104781	0.0444461
MLC1	protein_coding	22	50059391	50085903	-	86.9015	0.000296116	0.0436117	2.35706	2.35706	1.3639	0.578645
RNU1-27P	snRNA	14	34546714	34546878	+	993.603	6.49655e-05	0.0333983	2.35642	2.35642	15.5274	6.5894
RNU1-28P	snRNA	14	34556226	34556390	-	993.603	6.49655e-05	0.0333983	2.35642	2.35642	15.5274	6.5894
AC011416.4	lincRNA	5	127215159	127229810	-	10.6872	0.000209458	0.0405021	2.35501	2.35501	0.170228	0.0722831
MARCKSL1P2	processed_pseudogene	6	138402585	138403561	-	8.43279	0.000667711	0.0515686	2.35361	2.35361	0.14516	0.0616757
AC245060.2	lincRNA	22	22293733	22294795	+	19.432	0.00243389	0.0751195	2.35198	2.35198	0.299534	0.127354
DNAJA4	protein_coding	15	78264086	78282197	+	4066.47	0.000671601	0.0515686	2.35033	2.35033	63.3986	26.9744
KLHL30	protein_coding	2	238138722	238152948	+	16.9265	0.000168844	0.0400852	2.35008	2.35008	0.236397	0.100591
CLDN23	protein_coding	8	8701938	8704107	+	234.821	7.3197e-07	0.0183827	2.34526	2.34526	3.81498	1.62667
AL117336.2	sense_intronic	10	35210416	35210751	+	5.07098	0.00198514	0.0714819	2.34087	2.34087	0.0804895	0.0343844
TMEM95	protein_coding	17	7355123	7357220	+	12.3119	0.00395856	0.0877367	2.33745	2.33745	0.229342	0.0981162
PPP1R14C	protein_coding	6	150143076	150250358	+	381.168	0.000652687	0.0515686	2.33665	2.33665	4.97737	2.13014
WFIKKN1	protein_coding	16	629239	634117	+	52.7173	0.000280263	0.0436117	2.33317	2.33317	0.877174	0.375958
PRSS21	protein_coding	16	2817180	2826305	+	5.40854	0.000451087	0.0494288	2.33138	2.33138	0.0801632	0.0343844
AC008147.1	antisense_RNA	12	50219604	50229985	+	5.39168	0.000127512	0.0370566	2.3298	2.3298	0.0886438	0.0380477
PDE4C	protein_coding	19	18207961	18255420	-	138.633	4.5e-05	0.0333983	2.32878	2.32878	2.27506	0.976932
Z99129.1	processed_pseudogene	6	122454358	122454613	+	15.8379	0.00080274	0.0543495	2.32869	2.32869	0.221854	0.0952697
RN7SKP150	misc_RNA	5	179845832	179846153	+	10.0518	0.000276827	0.0436117	2.32795	2.32795	0.181498	0.0779646
RN7SL625P	misc_RNA	7	72841437	72841728	-	18.0202	0.000846177	0.0558848	2.32773	2.32773	0.268944	0.115539
AC097637.1	protein_coding	3	52221081	52231191	-	16.2025	0.00202295	0.071713	2.32431	2.32431	0.280876	0.120843
HSPE1P27	processed_pseudogene	1	21161475	21162082	+	6.56515	0.00122508	0.0630961	2.32261	2.32261	0.0944258	0.0406551
ADORA2A	protein_coding	22	24417879	24442361	+	53.8295	0.00316586	0.0822665	2.31959	2.31959	0.905162	0.390225
LSM3P2	processed_pseudogene	12	94590821	94591094	+	5.98239	0.00398893	0.0877899	2.3176	2.3176	0.0975937	0.0421098
AP005329.3	lincRNA	18	3246401	3247087	-	128.464	3.57958e-05	0.0333983	2.31741	2.31741	1.93665	0.835696
GPR61	protein_coding	1	109539872	109548407	+	20.7237	0.00218544	0.0729212	2.31441	2.31441	0.36653	0.158369
MUC4	protein_coding	3	195746765	195812278	-	83333	0.00136052	0.0643763	2.31408	2.31408	1270.15	548.881
AP001439.1	antisense_RNA	21	26158091	26175825	+	6.07924	0.00349244	0.0848192	2.31076	2.31076	0.0906517	0.0392302
SNORA66	snoRNA	1	92840719	92840852	+	18.8845	0.00170973	0.0685192	2.30813	2.30813	0.32463	0.140646
ISG15	protein_coding	1	1001138	1014542	+	1589.09	0.000899457	0.056289	2.30784	2.30784	27.3568	11.8538
DNAJA1P3	processed_pseudogene	X	107351650	107352844	-	48.8131	0.000382113	0.0470972	2.3069	2.3069	0.718262	0.311354
SNORD3A	snoRNA	17	19188016	19188715	+	26888.3	0.000606169	0.0512648	2.30663	2.30663	403.904	175.106
AL160286.2	sense_overlapping	1	179590372	179591306	+	11.6873	0.00249909	0.0754652	2.30646	2.30646	0.184716	0.0800866
AC084346.2	lincRNA	8	93915734	93916683	-	6.06152	0.000834148	0.0555403	2.30545	2.30545	0.103763	0.0450076
PHBP15	processed_pseudogene	7	74741457	74742122	-	27.2424	0.0049246	0.094552	2.30435	2.30435	0.392265	0.170228
AC005559.1	processed_pseudogene	19	590430	591301	-	10.3031	0.000568433	0.0512502	2.29987	2.29987	0.15718	0.0683429
AL031731.1	antisense_RNA	1	11623558	11643417	+	13.4609	0.00149893	0.0665358	2.29851	2.29851	0.214279	0.093225
DPRXP1	processed_pseudogene	2	186488624	186489084	-	10.1514	0.00104393	0.0595115	2.29814	2.29814	0.162744	0.0708158
AC011379.1	sense_intronic	5	140200163	140203188	+	17.5693	0.00118165	0.0619464	2.29465	2.29465	0.250189	0.109031
LINC02102	lincRNA	5	6686325	6707712	-	5.01898	0.00417611	0.0888829	2.29383	2.29383	0.0812752	0.035432
SYCN	protein_coding	19	39202831	39204267	-	91.1141	0.00197609	0.0714819	2.28231	2.28231	1.46649	0.642545
RPL10P4	processed_pseudogene	1	201978642	201978950	+	14.7892	0.00132114	0.0642382	2.28139	2.28139	0.254121	0.111389
ERICH4	protein_coding	19	41443158	41444766	+	10.6624	0.00410542	0.088204	2.28081	2.28081	0.19803	0.0868243
AP000640.1	antisense_RNA	11	59753015	59754976	-	8.42602	0.000929012	0.056962	2.27904	2.27904	0.117712	0.0516496
AC008972.1	lincRNA	5	72953635	72954275	-	55.6545	0.000103797	0.0354843	2.27793	2.27793	0.84897	0.372694
OCLM	protein_coding	1	186400572	186401456	+	41.542	7.1765e-05	0.0333983	2.27487	2.27487	0.673203	0.29593
LINC01506	lincRNA	9	68543541	68546590	-	7.33313	0.00197446	0.0714819	2.27462	2.27462	0.0972343	0.0427474
AC005020.1	processed_pseudogene	7	99638242	99638768	-	6.72806	0.00323414	0.0827858	2.27123	2.27123	0.106786	0.0470168
AL132780.1	antisense_RNA	14	22929609	22955563	+	14.6353	0.000382347	0.0470972	2.26587	2.26587	0.219867	0.0970341
GZMM	protein_coding	19	544034	549925	+	9.44258	0.00344772	0.0846988	2.2654	2.2654	0.156481	0.0690743
AC010507.2	transcribed_processed_pseudogene	19	200499	201175	-	1811.43	0.000693803	0.0516745	2.26526	2.26526	29.4996	13.0226
AC134879.1	processed_pseudogene	Y	11445708	11446102	-	4.66101	0.0039503	0.0876863	2.26072	2.26072	0.076658	0.0339087
UBBP2	processed_pseudogene	1	217850403	217850634	-	11.9825	0.000615934	0.0512648	2.26046	2.26046	0.171481	0.0758613
FEV	protein_coding	2	218981087	218985658	-	5.27782	0.00379759	0.086895	2.25911	2.25911	0.0764163	0.0338259
BMS1P9	unprocessed_pseudogene	9	63055641	63059218	+	83.2929	0.000475024	0.0503338	2.24974	2.24974	1.30208	0.578771
SEP12	protein_coding	16	4777669	4788522	-	4.70856	0.000857816	0.0558848	2.24913	2.24913	0.0760789	0.0338259
AC008026.3	sense_intronic	17	62549726	62552122	+	36.9298	0.00438245	0.0904186	2.24825	2.24825	0.555441	0.247055
AP000553.1	sense_intronic	22	21661934	21662364	+	34.8531	0.000665845	0.0515686	2.24701	2.24701	0.540846	0.240696
AC130360.2	processed_pseudogene	8	7418991	7420547	+	5.55743	0.00258469	0.0767181	2.24617	2.24617	0.0773984	0.034458
RN7SL451P	misc_RNA	1	8979576	8979875	-	30.0033	0.000255126	0.0422292	2.24104	2.24104	0.455771	0.203375
AC139887.3	lincRNA	4	836512	837225	-	6.46535	0.00418418	0.0889385	2.24005	2.24005	0.112758	0.0503374
SYCE1L	protein_coding	16	77199397	77213216	+	6.72616	0.00136857	0.0645279	2.23819	2.23819	0.114598	0.0512012
UBE2Q1-AS1	antisense_RNA	1	154553609	154555018	+	13.1832	0.000733875	0.0530335	2.23122	2.23122	0.204536	0.0916699
LINC01353	lincRNA	1	203287152	203288802	+	7.99125	0.00298512	0.0799357	2.22848	2.22848	0.113733	0.0510362
AC023906.5	antisense_RNA	15	52056675	52100524	-	59.33	0.000346079	0.0465709	2.22706	2.22706	0.856716	0.384684
CA15P1	unitary_pseudogene	22	19031564	19034565	-	6.9114	0.00341217	0.0846988	2.226	2.226	0.110957	0.0498458
KCNK12	protein_coding	2	47516581	47570940	-	73.2109	0.00202216	0.071713	2.22553	2.22553	1.02815	0.461981
RN7SL359P	misc_RNA	2	232649849	232650137	+	78.7191	0.000571843	0.0512502	2.22519	2.22519	1.15326	0.518274
AC092634.5	lincRNA	7	63888200	63900795	-	6.16363	0.00241827	0.075096	2.22112	2.22112	0.0816101	0.0367427
AC098934.4	antisense_RNA	1	202810238	202810830	-	6.11977	0.00167157	0.0682278	2.21741	2.21741	0.0990337	0.0446619
RNU6-1045P	snRNA	2	191370938	191371045	+	4.82364	0.00134959	0.0643763	2.21587	2.21587	0.0749539	0.0338259
AL049610.1	processed_pseudogene	X	103651735	103652107	-	6.40795	0.000735505	0.0530335	2.21376	2.21376	0.102849	0.0464589
AC007283.1	3prime_overlapping_ncRNA	2	201166965	201167547	+	235.446	0.00197257	0.0714819	2.2133	2.2133	3.21802	1.45395
AC007950.2	lincRNA	15	63500737	63503084	-	5.70798	0.00442836	0.0909768	2.21329	2.21329	0.0902676	0.0407843
MUC6	protein_coding	11	1012821	1036707	-	86.3679	0.00243051	0.0751195	2.21256	2.21256	1.50258	0.679112
HS6ST1P1	processed_pseudogene	1	21428303	21429537	+	56.8926	0.00133532	0.064293	2.21184	2.21184	0.857597	0.387731
AC135586.1	processed_pseudogene	12	132745156	132745730	+	25.4443	0.000749228	0.0532859	2.21097	2.21097	0.414211	0.187344
AC127537.2	processed_pseudogene	17	18312760	18313534	+	14.7678	0.00451957	0.0919559	2.20889	2.20889	0.232641	0.10532
CAMKV	protein_coding	3	49857988	49870223	-	5.54522	0.00121483	0.0628966	2.20832	2.20832	0.0964608	0.0436807
SFRP5	protein_coding	10	97766751	97771953	-	5.88184	0.00454902	0.0921414	2.20789	2.20789	0.100234	0.0453981
CLDN9	protein_coding	16	3012456	3014506	+	8.7765	0.00369973	0.0859866	2.20178	2.20178	0.131232	0.0596025
PIP5KL1	protein_coding	9	127920879	127930798	-	48.8982	0.00175064	0.0686261	2.19957	2.19957	0.793949	0.360956
LINC00592	lincRNA	12	52164115	52223805	+	42.2458	0.00100616	0.0589837	2.19797	2.19797	0.690036	0.313943
KRTAP2-1	protein_coding	17	41046541	41047317	-	5.30291	0.00383307	0.0873686	2.19676	2.19676	0.082235	0.0374348
PRR13P5	processed_pseudogene	19	39943239	39943681	-	148.13	0.000575052	0.0512502	2.18867	2.18867	2.16814	0.990617
RHBDL1	protein_coding	16	675666	678269	+	8.7774	0.00129814	0.0639615	2.18749	2.18749	0.155343	0.0710144
MTCO3P40	processed_pseudogene	9	82427350	82428026	-	6.1773	0.00277816	0.0788203	2.18488	2.18488	0.100586	0.0460374
BTNL3	protein_coding	5	180988845	181006728	+	5.07626	0.00123337	0.0631357	2.18448	2.18448	0.0738919	0.0338259
RN7SL300P	misc_RNA	3	153199700	153200018	-	287.369	0.000369101	0.0470972	2.1825	2.1825	4.14677	1.90001
AC005786.3	antisense_RNA	19	3544199	3557570	+	180.349	6.52661e-05	0.0333983	2.17987	2.17987	2.47927	1.13735
P2RX5-TAX1BP3	protein_coding	17	3663063	3696195	-	22.8235	0.00295759	0.0797716	2.17892	2.17892	0.39098	0.179438
LINC02503	lincRNA	4	103961616	104036924	+	10.8225	0.00151098	0.0668067	2.17468	2.17468	0.172958	0.0795327
AC133644.2	antisense_RNA	2	87477495	87478035	-	54.7373	0.000289781	0.0436117	2.17381	2.17381	0.820158	0.37729
RASL10A	protein_coding	22	29312933	29319680	-	8.09903	0.00147841	0.0660848	2.16947	2.16947	0.142761	0.0658046
AC078962.3	antisense_RNA	12	64654060	64655020	-	12.4953	0.00220915	0.0730983	2.16536	2.16536	0.223348	0.103146
MT-ND1	protein_coding	M	3307	4263	+	598055	0.00194411	0.0708676	2.16522	2.16522	8598.01	3970.96
IGFALS	protein_coding	16	1790413	1794972	-	23.7817	0.00107404	0.0605952	2.15865	2.15865	0.386997	0.179277
ABHD11-AS1	transcribed_unitary_pseudogene	7	73735038	73736159	+	58.2366	7.9716e-06	0.0212931	2.15854	2.15854	0.933137	0.432301
CATSPERD	protein_coding	19	5720677	5778735	+	8.30029	4.68001e-05	0.0333983	2.15697	2.15697	0.144822	0.0671415
C1orf140	lincRNA	1	221330080	221336297	-	32.9868	0.00370373	0.0860121	2.14767	2.14767	0.538002	0.250505
AL096814.1	protein_coding	6	42155426	42163440	+	22.7315	0.000228566	0.0405995	2.14374	2.14374	0.283698	0.132338
RECQL	protein_coding	12	21468911	21501670	-	286.911	0.00392954	0.0876863	2.14205	2.14205	4.65591	2.17357
PLD4	protein_coding	14	104924816	104937791	+	171.634	0.00445236	0.0912164	2.13877	2.13877	3.15802	1.47656
AIRN	antisense_RNA	6	160003291	160007665	-	48.4857	0.000667208	0.0515686	2.13624	2.13624	0.752032	0.352035
AL136380.1	processed_pseudogene	1	44843921	44844083	-	5.29735	0.000533234	0.0509795	2.13267	2.13267	0.080874	0.0379214
AL031432.1	antisense_RNA	1	25208139	25209438	+	5.43666	0.00181271	0.0694207	2.13259	2.13259	0.0925904	0.043417
TRIM72	protein_coding	16	31214021	31231538	+	21.096	0.000877245	0.0558848	2.13241	2.13241	0.337116	0.158091
ACTBP8	processed_pseudogene	6	88275882	88276990	-	14.7342	0.00430537	0.0900139	2.13191	2.13191	0.236879	0.111111
SNORA74A	snoRNA	5	139278781	139278979	+	17.2184	0.00391292	0.0876863	2.12691	2.12691	0.257302	0.120974
DDIT3	protein_coding	12	57516588	57520518	-	148.57	2.51214e-05	0.0333983	2.1169	2.1169	2.40136	1.13437
AC068580.3	antisense_RNA	11	1760348	1762487	+	184.157	0.000121317	0.0370566	2.11655	2.11655	2.99062	1.41297
SNORA17B	snoRNA	9	136726104	136726240	-	424.535	0.00467737	0.0929281	2.1154	2.1154	6.91121	3.26709
FAM71F1	protein_coding	7	128709061	128731744	+	4.42496	0.00187732	0.0698983	2.11461	2.11461	0.0722141	0.0341501
AC008569.2	sense_intronic	19	14458401	14459367	+	16.8421	0.00159544	0.0677273	2.11191	2.11191	0.284421	0.134674
AC110602.1	processed_pseudogene	17	60727165	60727483	-	11.236	0.00236641	0.0748116	2.11172	2.11172	0.157785	0.0747188
AL353746.1	sense_overlapping	9	27937617	27944498	-	5.62701	0.00222649	0.0732093	2.10655	2.10655	0.0825398	0.0391824
AC104365.2	lincRNA	18	58754859	58757843	-	4.91976	0.000515076	0.0509653	2.10406	2.10406	0.080157	0.0380964
RN7SL516P	misc_RNA	2	29681027	29681324	-	11.7226	0.000681421	0.0515686	2.10345	2.10345	0.164759	0.0783278
LINC01816	lincRNA	2	70124036	70125318	-	19.3883	0.000679065	0.0515686	2.1022	2.1022	0.271359	0.129083
RN7SL265P	misc_RNA	7	73732569	73732869	-	12.6669	0.000276989	0.0436117	2.09982	2.09982	0.182001	0.0866747
PCAT18	lincRNA	18	26687621	26703639	-	5.5061	0.00185605	0.0697028	2.09562	2.09562	0.0823878	0.0393143
RN7SL200P	misc_RNA	6	34685355	34685643	-	79.476	5.31932e-06	0.0210634	2.09459	2.09459	1.16737	0.557325
AC004156.1	lincRNA	19	663482	669501	+	8.83065	0.00403488	0.0877899	2.09435	2.09435	0.147521	0.0704376
RN7SL608P	misc_RNA	17	2680958	2681237	+	389.228	0.000178058	0.0400852	2.09343	2.09343	5.3612	2.56096
AL355388.2	antisense_RNA	1	155978799	155982987	+	36.217	0.00220036	0.0730983	2.09325	2.09325	0.563975	0.269425
BCAS2P1	processed_pseudogene	11	83132056	83134738	+	10.6023	0.00247198	0.0753649	2.09314	2.09314	0.154884	0.073996
RN7SL11P	misc_RNA	6	89478141	89478434	+	101.194	0.00207398	0.0720483	2.09212	2.09212	1.47436	0.704719
MTND4LP13	unprocessed_pseudogene	2	201214653	201214951	-	54.4505	0.00420021	0.0889385	2.09046	2.09046	0.813744	0.389265
C2CD4B	protein_coding	15	62163535	62165284	-	5.97657	0.000973949	0.0581601	2.09039	2.09039	0.0872674	0.0417471
NPM1P14	processed_pseudogene	7	112520488	112521671	+	5.17921	0.00112987	0.0613037	2.08854	2.08854	0.0792567	0.0379483
AC022960.2	sense_intronic	18	31895745	31896411	-	30.7849	0.00306066	0.0809007	2.08753	2.08753	0.433809	0.20781
AC106712.1	lincRNA	3	101960358	101997927	+	22.3997	0.00343938	0.0846988	2.08494	2.08494	0.323111	0.154973
AC044802.1	lincRNA	16	66751752	66754741	+	6.03176	0.000498671	0.0509653	2.08403	2.08403	0.0924035	0.044339
RN7SL610P	misc_RNA	2	23996795	23997086	-	15.082	0.000528491	0.0509653	2.08153	2.08153	0.22882	0.109929
AL035448.1	antisense_RNA	20	11909404	11918678	-	28.6856	0.000184511	0.0400852	2.07866	2.07866	0.463801	0.223125
SPRR2B	protein_coding	1	153070224	153070841	-	3127.7	0.00101786	0.0591993	2.07373	2.07373	34.4611	16.6179
NPW	protein_coding	16	2009926	2020756	+	9.42225	0.00201992	0.071713	2.06978	2.06978	0.137573	0.0664675
RN7SL457P	misc_RNA	8	33715784	33716071	+	29.5909	0.00119695	0.0623157	2.06645	2.06645	0.422567	0.204489
LINC00670	lincRNA	17	12549782	12642855	+	9.44571	0.0038445	0.0874615	2.06627	2.06627	0.139828	0.0676718
RN7SL705P	misc_RNA	18	62650308	62650602	-	30.8606	0.000429318	0.0490035	2.06544	2.06544	0.43219	0.209248
AC093799.2	antisense_RNA	7	98322853	98323431	+	70.961	0.000404948	0.0480706	2.0636	2.0636	1.01262	0.490705
AC090953.1	processed_pseudogene	3	16275060	16276633	-	5.33039	0.00438719	0.0904186	2.06208	2.06208	0.0805485	0.0390617
AC079848.1	antisense_RNA	3	126084220	126095350	+	12.4465	0.00493747	0.0946149	2.06124	2.06124	0.191055	0.092689
RN7SL679P	misc_RNA	1	26593243	26593547	-	84.8704	0.00496773	0.0947847	2.05602	2.05602	1.25154	0.608718
AC103691.1	antisense_RNA	15	64950916	64951436	-	103.035	0.000422317	0.0487693	2.05576	2.05576	1.72714	0.840143
AL132671.2	protein_coding	6	117318211	117573572	-	18.13	0.00411259	0.0882298	2.05302	2.05302	0.308914	0.150468
AC109454.4	TEC	5	134394360	134395009	-	31.0718	0.000756807	0.0533973	2.05276	2.05276	0.474722	0.23126
NRIP3	protein_coding	11	8980576	9004050	-	224.379	0.000716206	0.0524089	2.04968	2.04968	3.15377	1.53867
MT-ND3	protein_coding	M	10059	10405	+	89583	0.00183593	0.0695842	2.04754	2.04754	1249.64	610.313
CDH18	protein_coding	5	19472951	20575874	-	60.0611	0.000988028	0.0585352	2.04394	2.04394	0.857265	0.419418
AL031710.2	sense_intronic	16	1707252	1707974	+	28.7872	0.00293017	0.0796068	2.04313	2.04313	0.376	0.184031
AC093719.1	transcribed_processed_pseudogene	12	124935455	124935896	-	5.77545	0.0014051	0.0649435	2.04266	2.04266	0.0965689	0.0472761
DRC1	protein_coding	2	26401916	26456712	+	4.89132	0.0016612	0.0680204	2.0416	2.0416	0.0755838	0.0370219
AC124287.1	antisense_RNA	17	82476597	82477925	-	32.9295	0.000119789	0.0370566	2.04133	2.04133	0.49136	0.240705
AC013553.4	lincRNA	15	65083042	65083664	-	5.58898	0.000901192	0.056289	2.04096	2.04096	0.0852705	0.0417795
HTR7P1	transcribed_processed_pseudogene	12	13000420	13004831	+	182.007	0.000274495	0.0436117	2.03527	2.03527	2.7086	1.33083
RGS9BP	protein_coding	19	32675407	32678301	+	49.1169	0.000181841	0.0400852	2.03386	2.03386	0.665671	0.327294
SNORA23	snoRNA	11	9428773	9428955	+	31.937	0.00164635	0.0680204	2.03202	2.03202	0.425786	0.209538
SNORA60	snoRNA	20	38449370	38449504	+	20.0636	0.00288353	0.079458	2.0309	2.0309	0.311308	0.153285
AC104564.2	antisense_RNA	17	29639627	29640826	+	7.86351	0.00302606	0.080594	2.02618	2.02618	0.119672	0.0590629
AC090970.2	lincRNA	15	52010999	52019096	-	16.6507	0.0047198	0.0931071	2.02497	2.02497	0.266244	0.131481
ZNF849P	unprocessed_pseudogene	19	22685167	22686733	+	13.7121	0.00235595	0.074811	2.02477	2.02477	0.210074	0.103752
DIP2A-IT1	sense_intronic	21	46462471	46469307	+	7.45901	0.00173457	0.0685549	2.02391	2.02391	0.0978173	0.0483309
TSACC	protein_coding	1	156337314	156346996	+	6.44594	0.00344782	0.0846988	2.02143	2.02143	0.10843	0.0536401
DNAJA1	protein_coding	9	33025211	33039908	+	2164.38	9.09091e-05	0.0350941	2.02134	2.02134	31.2335	15.4519
RNU5B-1	snRNA	15	65304677	65304793	+	22.2987	0.00265597	0.0772667	2.01583	2.01583	0.338767	0.168053
AC061992.1	lincRNA	17	78360453	78373912	+	7.10666	0.0034936	0.0848192	2.01285	2.01285	0.100806	0.0500809
AC019294.4	lincRNA	15	75759501	75762406	-	10.7243	0.00148853	0.0663734	2.0105	2.0105	0.166041	0.0825869
ABHD8	protein_coding	19	17292131	17310237	-	227.314	5.066e-05	0.0333983	2.01031	2.01031	2.72278	1.35441
LINC02474	lincRNA	1	221966341	221984965	+	13.5635	0.00420743	0.0889385	2.00337	2.00337	0.234823	0.117214
FKBP4	protein_coding	12	2794953	2805424	+	1833.27	0.00199779	0.071713	2.00213	2.00213	29.4556	14.7122
RN7SL44P	misc_RNA	1	153500463	153500765	-	60.6724	0.00102162	0.0592197	1.99914	1.99914	0.857847	0.429107
MS4A2	protein_coding	11	60088261	60098467	+	6.72427	0.00280876	0.0792109	1.99582	1.99582	0.105036	0.052628
CBX1P1	processed_pseudogene	X	63299247	63299674	-	6.43902	0.00405394	0.0877899	1.99417	1.99417	0.0937294	0.0470018
HIST1H4I	protein_coding	6	27138588	27139882	+	47.1169	0.00492542	0.094552	1.99332	1.99332	0.699527	0.350935
SNORA49	snoRNA	12	132031224	132031360	+	188.746	0.00477314	0.0934493	1.9899	1.9899	2.66985	1.3417
PARD3-AS1	antisense_RNA	10	34815767	34816387	+	6.69845	0.00390847	0.0876863	1.9891	1.9891	0.0904912	0.0454936
RN7SL43P	misc_RNA	7	66980120	66980411	+	62.7036	0.000709051	0.0522886	1.98756	1.98756	0.88236	0.443941
AL049796.1	lincRNA	1	93847174	93848940	+	5.60885	0.00404931	0.0877899	1.98696	1.98696	0.0904181	0.0455056
CH17-340M24.3	lincRNA	X	154424380	154428480	-	9.33352	0.000526076	0.0509653	1.98659	1.98659	0.145985	0.073485
LMOD2	protein_coding	7	123655807	123664291	+	8.06111	0.00246185	0.0753649	1.98471	1.98471	0.127254	0.064117
RN7SL127P	misc_RNA	4	78898855	78899155	+	242.944	0.000361967	0.0469334	1.98436	1.98436	3.38903	1.70787
TMC4	protein_coding	19	54160108	54173251	-	711.142	0.000823401	0.0553232	1.98294	1.98294	9.60801	4.84534
AC145285.7	antisense_RNA	16	28822431	28823970	-	62.3537	0.00156214	0.0673199	1.9827	1.9827	1.01171	0.510268
SCARNA6	scaRNA	2	233288676	233288941	+	168.404	0.00264202	0.0772667	1.98229	1.98229	2.6074	1.31535
AC020913.2	antisense_RNA	19	17207138	17208011	-	13.9475	0.000649126	0.0515686	1.97863	1.97863	0.198863	0.100506
MEF2B	protein_coding	19	19145568	19170290	-	18.3416	0.000939083	0.056962	1.97826	1.97826	0.259686	0.13127
HSP90AA5P	transcribed_processed_pseudogene	3	184115352	184117899	+	5.09153	0.00461143	0.092551	1.97806	1.97806	0.0758846	0.0383632
APOC2	protein_coding	19	44945982	44949566	+	22.793	0.00394513	0.0876863	1.97711	1.97711	0.357739	0.18094
SLC16A11	protein_coding	17	7041630	7043924	-	34.7234	0.00352641	0.0851703	1.97555	1.97555	0.480964	0.243458
SNORA48	snoRNA	6	30132805	30132967	-	1128.78	0.00480826	0.0935756	1.97494	1.97494	16.923	8.56888
RPL30P2	processed_pseudogene	2	152131555	152131846	+	6.26471	0.00145668	0.0660784	1.97416	1.97416	0.0979906	0.0496367
AC006449.6	lincRNA	17	38702452	38704748	+	37.2848	0.000420091	0.0487026	1.97186	1.97186	0.598251	0.303394
AC026803.2	lincRNA	19	48963975	48965159	+	20.7378	0.00165097	0.0680204	1.97111	1.97111	0.324851	0.164806
RN7SL364P	misc_RNA	19	46688797	46689069	-	11.4527	0.00043707	0.0492786	1.97041	1.97041	0.155028	0.0786782
TRIM17	protein_coding	1	228407940	228416862	-	110.962	0.00298464	0.0799357	1.96985	1.96985	1.76989	0.898493
TSSC2	transcribed_unprocessed_pseudogene	11	3380961	3408979	+	19.4563	0.000185647	0.0400852	1.96876	1.96876	0.295617	0.150154
AL139400.1	processed_pseudogene	X	74066083	74066593	+	6.53633	0.00465085	0.0927713	1.96457	1.96457	0.0878576	0.044721
SCARNA7	scaRNA	3	160514907	160515237	-	6795.53	6.00589e-05	0.0333983	1.95851	1.95851	95.754	48.8912
PNCK	protein_coding	X	153669730	153689011	-	45.7442	0.00421724	0.0889896	1.95679	1.95679	0.748689	0.382611
JUN	protein_coding	1	58780788	58784328	-	1631.38	0.00497893	0.0948402	1.95635	1.95635	26.3016	13.4442
AC072022.1	protein_coding	3	187743686	187746029	+	164.994	0.00110423	0.0612276	1.9547	1.9547	2.35559	1.20509
AC007163.1	antisense_RNA	2	200780495	200812171	-	120.065	0.00031823	0.0452299	1.95331	1.95331	1.74934	0.895576
C5orf60	protein_coding	5	179641544	179645047	-	7.37096	0.00465987	0.0928301	1.9528	1.9528	0.0989016	0.0506462
RN7SL604P	misc_RNA	2	69516751	69517047	+	42.2329	0.00124728	0.063425	1.94802	1.94802	0.626387	0.321551
OR10A2	protein_coding	11	6863057	6874718	+	7.69365	0.00111188	0.0612276	1.94572	1.94572	0.118044	0.0606683
SNORA84	snoRNA	9	92292461	92292594	-	8.11726	0.00450197	0.0917874	1.94519	1.94519	0.115257	0.0592526
RN7SL88P	misc_RNA	12	96101951	96102250	-	16.9004	0.00464091	0.09273	1.94507	1.94507	0.221134	0.11369
AMHR2	protein_coding	12	53423855	53431535	+	4.24688	0.000876924	0.0558848	1.94494	1.94494	0.0657892	0.0338259
IPPKP1	processed_pseudogene	13	21103003	21104372	-	5.25494	0.00212947	0.0723126	1.94339	1.94339	0.0808469	0.0416009
UNC93A	protein_coding	6	167271169	167316020	+	173.338	0.00399236	0.0877899	1.94324	1.94324	2.26838	1.16732
AC112518.2	processed_pseudogene	4	73777636	73778061	-	4.60969	0.00380895	0.0869997	1.94306	1.94306	0.0703798	0.0362211
AC010271.1	antisense_RNA	19	40443436	40444088	+	158.844	0.000463806	0.0494288	1.94188	1.94188	2.47463	1.27435
AL389925.1	processed_pseudogene	1	67278052	67278780	+	14.9245	0.00135987	0.0643763	1.94084	1.94084	0.212441	0.109459
RN7SL116P	misc_RNA	20	38872770	38873075	+	19.4487	0.00330158	0.0837089	1.94033	1.94033	0.281862	0.145265
RPS7P15	processed_pseudogene	4	4507078	4507778	+	13.2577	0.000952107	0.0572096	1.93994	1.93994	0.177814	0.0916597
CFHR1	protein_coding	1	196819757	196832190	+	8.74849	0.000611761	0.0512648	1.93699	1.93699	0.130573	0.0674104
RN7SL726P	misc_RNA	9	70579163	70579462	-	11.1656	0.00216013	0.0727335	1.93489	1.93489	0.155369	0.0802987
AC023830.3	sense_intronic	16	4532216	4533671	-	102.393	0.00219082	0.0730041	1.93395	1.93395	1.63471	0.845272
SNORA9	snoRNA	7	44985378	44985511	-	25.651	0.00376592	0.0867048	1.93257	1.93257	0.454	0.234921
FNDC5	protein_coding	1	32862268	32872483	-	5.46591	0.00186028	0.0697028	1.93195	1.93195	0.0887529	0.0459396
METTL12	protein_coding	11	62665309	62668497	+	95.9525	0.000845466	0.0558848	1.93121	1.93121	1.53871	0.796757
AC011933.2	sense_intronic	17	75370947	75373737	-	86.0637	0.00158768	0.0676321	1.92983	1.92983	1.18121	0.612078
AP000424.1	antisense_RNA	8	100475675	100501149	+	8.67812	0.0043223	0.0901129	1.92886	1.92886	0.124974	0.0647913
EXD1	protein_coding	15	41182725	41230744	-	10.8125	0.000254813	0.0422292	1.92638	1.92638	0.173802	0.0902222
SNORA54	snoRNA	11	2963771	2963894	-	271.652	0.00284805	0.0794311	1.92264	1.92264	4.11811	2.14191
RNU6-230P	snRNA	3	125119097	125119201	-	5.9873	0.00238794	0.0748116	1.92261	1.92261	0.0783492	0.0407516
AC005083.1	processed_transcript	7	20217577	20221701	+	1493.63	0.00292962	0.0796068	1.91894	1.91894	22.2137	11.576
RN7SL823P	misc_RNA	19	16910490	16910785	-	18.7884	0.0029682	0.0797716	1.9157	1.9157	0.250411	0.130715
AC007666.1	antisense_RNA	22	17580157	17589193	-	8.57529	0.00100239	0.0589139	1.91451	1.91451	0.145055	0.075766
AC122718.1	processed_pseudogene	5	61375112	61375856	+	607.819	0.00036646	0.0470972	1.9143	1.9143	9.26161	4.83812
SCARNA9	antisense_RNA	11	93721513	93721866	+	269.776	0.000197101	0.0400852	1.91425	1.91425	3.96262	2.07007
SNHG9	lincRNA	16	1964959	1965510	+	28.8261	0.00280327	0.0791995	1.9124	1.9124	0.387478	0.202613
PCAT6	antisense_RNA	1	202810954	202812157	+	84.3864	0.000352529	0.0467346	1.91163	1.91163	1.16286	0.608309
ODF3B	protein_coding	22	50529710	50532581	-	155.121	0.00307451	0.0810282	1.91107	1.91107	2.49513	1.30562
KCNB1	protein_coding	20	49293394	49484298	-	31.4952	0.00147457	0.0660848	1.90947	1.90947	0.486678	0.254876
NPM1P30	processed_pseudogene	10	21110682	21113389	+	42.1951	0.00138713	0.064837	1.90507	1.90507	0.677779	0.355777
AC018797.2	antisense_RNA	4	102828055	102844076	+	18.4967	0.00280492	0.0791995	1.9009	1.9009	0.246649	0.129754
BX255925.2	processed_pseudogene	9	137286112	137287237	+	5.35961	0.00304681	0.0809007	1.89817	1.89817	0.081075	0.0427121
RN7SL645P	misc_RNA	16	58199568	58199837	-	10.8979	0.0026533	0.0772667	1.89687	1.89687	0.154032	0.0812036
SNORA65	snoRNA	9	127448501	127448631	-	4.96757	0.00324241	0.0827858	1.896	1.896	0.075395	0.0397653
AC004678.1	processed_pseudogene	19	2013728	2014657	-	23.698	0.0014607	0.0660784	1.89523	1.89523	0.375693	0.19823
HMSD	protein_coding	18	63949301	63981775	+	5.48102	0.00299642	0.0801657	1.89084	1.89084	0.0872053	0.0461199
AC061709.2	TEC	12	128288159	128289057	+	14.3796	0.000672389	0.0515686	1.89081	1.89081	0.224811	0.118897
C2	protein_coding	6	31897785	31945673	+	59.391	0.000283861	0.0436117	1.89028	1.89028	0.882754	0.466997
AP006621.5	TEC	11	779617	780756	+	158.697	0.00108629	0.0608218	1.88877	1.88877	2.35082	1.24463
AC138430.1	processed_transcript	19	19254748	19273370	-	28.868	0.00333526	0.0838437	1.888	1.888	0.458168	0.242674
SAMD11P1	processed_pseudogene	17	2613284	2613945	-	49.7617	0.000237584	0.0405995	1.88746	1.88746	0.747842	0.396217
AC015914.1	antisense_RNA	15	63928274	63935954	+	20.2405	0.00409469	0.0881656	1.88538	1.88538	0.288375	0.152953
STEAP4	protein_coding	7	88270892	88306892	-	4975.88	0.000393637	0.0478892	1.88266	1.88266	64.0178	34.004
AC092794.2	antisense_RNA	12	25225103	25225666	+	11.3192	0.00479042	0.0934828	1.88163	1.88163	0.154244	0.0819735
C19orf67	protein_coding	19	14081619	14085876	-	18.4756	0.00134062	0.0643763	1.87935	1.87935	0.306555	0.163117
AC093525.10	TEC	16	2578395	2579964	+	228.317	0.000769887	0.0538118	1.87923	1.87923	3.29186	1.75171
NR4A3	protein_coding	9	99821855	99866892	+	307.179	0.00108043	0.0607241	1.8769	1.8769	4.92405	2.6235
AC010173.1	antisense_RNA	12	49232790	49264757	-	7.19381	0.00240054	0.0748264	1.87064	1.87064	0.096651	0.0516672
AL031666.3	sense_intronic	20	47348137	47349143	-	59.8069	0.00357905	0.0858129	1.86752	1.86752	0.892621	0.477971
HLCS	protein_coding	21	36750888	36990237	-	1188.64	0.00244871	0.0751726	1.86503	1.86503	15.3497	8.23029
THAP9-AS1	antisense_RNA	4	82893009	82900961	-	1588.87	4.45455e-05	0.0333983	1.86477	1.86477	23.9685	12.8533
KATNBL1P6	transcribed_processed_pseudogene	6	146802359	146803825	-	691.822	0.000212467	0.0405021	1.86205	1.86205	9.88512	5.30873
RSPH14	protein_coding	22	23059415	23145022	-	17.3717	0.00292669	0.0796068	1.85669	1.85669	0.241361	0.129996
RN7SL563P	misc_RNA	8	101397636	101397934	-	13.4847	0.00142819	0.0656633	1.85568	1.85568	0.186304	0.100397
AL118558.4	lincRNA	14	101952416	101953064	+	19.3555	0.000688215	0.0516745	1.85404	1.85404	0.304658	0.164322
SPRR5	protein_coding	1	152947154	152949259	+	180.732	0.00037704	0.0470972	1.85328	1.85328	2.11792	1.1428
RN7SL714P	misc_RNA	14	98351367	98351665	-	28.4101	0.00274681	0.0785273	1.85169	1.85169	0.422908	0.228391
AC012358.3	antisense_RNA	2	55282350	55346050	+	9.59264	0.00179836	0.0694207	1.85026	1.85026	0.161548	0.0873111
RN7SL737P	misc_RNA	12	93509487	93509769	+	31.4237	0.00151728	0.0668067	1.84984	1.84984	0.440972	0.238383
RN7SL2	misc_RNA	14	49862550	49862850	-	2119250	0.00125649	0.0636056	1.84589	1.84589	30045.7	16277.1
SOD2	protein_coding	6	159669057	159762530	-	3932.18	0.00161165	0.0677743	1.84543	1.84543	59.3899	32.1822
SLURP2	protein_coding	8	142764338	142769845	-	3383.43	0.000462556	0.0494288	1.84435	1.84435	46.4518	25.186
RN7SL804P	misc_RNA	12	69400903	69401201	+	24.7471	0.00105203	0.0596949	1.84416	1.84416	0.333667	0.180932
AC090970.1	sense_intronic	15	52033707	52035626	+	98.307	0.000712793	0.0522886	1.84349	1.84349	1.43964	0.780928
AC025198.1	processed_pseudogene	17	73067870	73068289	-	40.2201	0.00144363	0.0659074	1.84289	1.84289	0.523869	0.284265
ZNF788	protein_coding	19	12092263	12137236	+	47.1811	0.00124	0.063313	1.84228	1.84228	0.700925	0.380466
TMEM265	protein_coding	16	30740381	30744282	+	292.481	0.000129989	0.0370566	1.84209	1.84209	4.41132	2.39474
AC010240.1	processed_pseudogene	5	132987652	132988111	-	16.8613	0.00364195	0.0859261	1.84113	1.84113	0.243977	0.132515
U73169.1	sense_intronic	3	50239618	50239985	+	41.4783	0.00159908	0.0677273	1.84062	1.84062	0.601613	0.326853
AL355075.4	antisense_RNA	14	20343048	20343686	-	29150.4	0.000300153	0.0437115	1.83893	1.83893	396.264	215.486
LINC01988	lincRNA	3	44424134	44429530	+	6.05572	0.00455985	0.0921414	1.8377	1.8377	0.0798485	0.0434502
TPM3P9	transcribed_processed_pseudogene	19	53431984	53444671	+	109.666	0.00384742	0.0874615	1.83714	1.83714	1.81803	0.989599
LINC01705	lincRNA	1	222041705	222064764	-	278.792	0.00068005	0.0515686	1.83545	1.83545	4.03281	2.19717
RN7SL320P	misc_RNA	13	51469753	51470048	+	21.9033	0.00238588	0.0748116	1.83515	1.83515	0.276639	0.150744
AC132938.6	TEC	17	82462601	82464256	+	334.867	0.000121535	0.0370566	1.83311	1.83311	5.36019	2.92409
CICP9	processed_pseudogene	10	38452987	38455366	-	5.31648	0.00334334	0.0839755	1.83308	1.83308	0.0855772	0.0466849
KRT17	protein_coding	17	41619437	41624843	-	33472.5	0.00136221	0.0643763	1.83096	1.83096	385.518	210.555
RN7SL408P	misc_RNA	6	134133573	134133869	+	77.1333	0.00350597	0.0849738	1.82997	1.82997	1.0677	0.583454
RN7SL398P	misc_RNA	10	33288304	33288602	-	24.9898	0.00142001	0.0654909	1.82885	1.82885	0.347007	0.18974
DUOXA2	protein_coding	15	45114321	45118422	+	3772.72	0.00088091	0.0558848	1.82822	1.82822	55.2652	30.229
AC027176.2	processed_pseudogene	15	89876540	89877286	+	12.282	0.00394638	0.0876863	1.82795	1.82795	0.187645	0.102653
LINC00857	lincRNA	10	80207710	80219658	+	78.8123	0.000916941	0.0565919	1.82777	1.82777	1.15304	0.630848
NT5C3A	protein_coding	7	33014114	33062798	-	1027.39	0.00221053	0.0730983	1.82745	1.82745	12.9937	7.11028
RN7SKP48	misc_RNA	4	85100496	85100824	+	31.2163	0.00202347	0.071713	1.82598	1.82598	0.476369	0.260884
IER5	protein_coding	1	181088712	181092900	+	6310.73	2.74318e-05	0.0333983	1.82116	1.82116	89.2381	49.0007
CIB2	protein_coding	15	78104606	78131545	-	37.9431	0.00194266	0.0708676	1.82004	1.82004	0.49068	0.269598
RAB43	protein_coding	3	129087569	129122802	-	231.308	0.00105639	0.059828	1.81847	1.81847	3.46304	1.90437
AC010247.1	processed_transcript	19	42132555	42137100	+	4.19879	0.00435969	0.090383	1.81498	1.81498	0.0613932	0.0338259
RN7SL262P	misc_RNA	X	49152651	49152945	+	77.4636	0.00118181	0.0619464	1.81429	1.81429	1.07615	0.593152
HCG25	antisense_RNA	6	33249534	33254990	+	75.9919	0.000975794	0.0581601	1.81108	1.81108	1.09277	0.60338
AC009269.6	sense_intronic	15	70758269	70758857	-	33.3024	0.00222344	0.0732093	1.81028	1.81028	0.467284	0.258128
ZNF442	protein_coding	19	12345949	12365906	-	65.6607	0.000119531	0.0370566	1.80801	1.80801	1.00803	0.557535
AC011592.1	TEC	3	144442211	144445845	-	7.97819	0.00321971	0.0827858	1.80528	1.80528	0.101553	0.0562534
AL356289.3	TEC	1	48102068	48104737	+	4.37666	0.00253048	0.0761023	1.80456	1.80456	0.0660475	0.0366003
MISP3	protein_coding	19	14072536	14075063	+	243.991	0.00149803	0.0665358	1.80336	1.80336	3.72903	2.06782
AC007191.1	TEC	19	45714387	45717382	-	287.685	0.000377641	0.0470972	1.80319	1.80319	4.40606	2.44348
OR8A1	protein_coding	11	124566660	124582943	+	7.29223	0.00391006	0.0876863	1.8011	1.8011	0.113527	0.0630318
RN7SKP174	misc_RNA	7	144849755	144850085	-	22.816	0.00198465	0.0714819	1.79998	1.79998	0.354736	0.197078
C8orf17	TEC	8	139931172	139933947	+	13.2611	0.00484538	0.0938075	1.79883	1.79883	0.223306	0.12414
AC010331.1	antisense_RNA	19	47607873	47608455	-	33.0963	0.00241084	0.0750229	1.798	1.798	0.485911	0.270251
SPRR2E	protein_coding	1	153093135	153106185	-	33247.8	0.000655535	0.0515686	1.7972	1.7972	408.052	227.049
AC068594.1	lincRNA	17	77257737	77281898	-	16.07	0.00313862	0.0818229	1.79584	1.79584	0.253433	0.141122
EPPK1	protein_coding	8	143857324	143878465	-	2903	0.00403309	0.0877899	1.7909	1.7909	45.5678	25.4441
PDP1	protein_coding	8	93857807	93926067	+	2010.74	2.96076e-05	0.0333983	1.79002	1.79002	29.9433	16.7279
AGR2	protein_coding	7	16791811	16833434	-	87.9754	0.00284264	0.0794219	1.78952	1.78952	1.51346	0.845738
B4GALT4-AS1	antisense_RNA	3	119226486	119290667	+	25.3175	0.000208398	0.0405021	1.78448	1.78448	0.363389	0.203639
AL139393.1	antisense_RNA	6	160931080	160969772	+	33.5917	0.00153362	0.0668727	1.78446	1.78446	0.527075	0.29537
IGKV1OR-2	IG_V_pseudogene	9	64765054	64765536	-	10.4246	0.00335836	0.0840671	1.78407	1.78407	0.176412	0.098882
C15orf48	protein_coding	15	45430529	45448762	+	9332.12	0.000172936	0.0400852	1.78263	1.78263	120.954	67.8511
RN7SL186P	misc_RNA	1	22010650	22010947	+	9.99646	0.00236655	0.0748116	1.78211	1.78211	0.135073	0.0757938
SPRR2D	protein_coding	1	153039725	153041932	-	77989.8	0.000771828	0.0538118	1.78173	1.78173	999.397	560.915
NIFKP8	processed_pseudogene	15	85181210	85182084	-	3.98021	0.00291565	0.0795894	1.78017	1.78017	0.0602157	0.0338259
DGKE	protein_coding	17	56834099	56869568	+	50.7619	0.00346382	0.0847691	1.78007	1.78007	0.843145	0.473659
C6orf99	lincRNA	6	158869939	158910354	+	7.15084	0.00342769	0.0846988	1.77543	1.77543	0.100212	0.0564441
AC010525.1	antisense_RNA	19	55694118	55694559	-	23.9195	0.00161956	0.0680102	1.77502	1.77502	0.348923	0.196574
ATF7IP	protein_coding	12	14365632	14502936	+	4018.82	0.000598314	0.0512648	1.77404	1.77404	61.8587	34.8689
RN7SL18P	misc_RNA	2	62491178	62491469	+	51.7244	0.0026503	0.0772667	1.77382	1.77382	0.704469	0.397148
AL049712.1	antisense_RNA	20	2664352	2665875	+	4.88316	0.0049696	0.0947847	1.77169	1.77169	0.0759045	0.042843
CDR2L	protein_coding	17	74987632	75005801	+	147.366	0.0024949	0.0754158	1.76977	1.76977	1.97292	1.11479
MIR570	miRNA	3	195699401	195699498	+	4.18404	0.00182154	0.0694207	1.76855	1.76855	0.0625569	0.0353718
RN7SL504P	misc_RNA	3	51872178	51872465	+	36.7135	0.002341	0.0744963	1.76831	1.76831	0.509022	0.287857
CRX	protein_coding	19	47819779	47843331	+	12.388	0.00454348	0.0921414	1.76815	1.76815	0.179939	0.101767
RN7SL513P	misc_RNA	19	18333276	18333574	+	11.5675	0.00464074	0.09273	1.76684	1.76684	0.145723	0.0824766
AC139887.4	antisense_RNA	4	757022	757741	-	36.0812	0.00296746	0.0797716	1.76424	1.76424	0.537797	0.304832
CDH17	protein_coding	8	94127171	94217304	-	10.1718	0.00475111	0.093389	1.76218	1.76218	0.142136	0.0806593
CU634019.4	lincRNA	21	6994374	6997738	-	4.34	0.00154428	0.0668727	1.7604	1.7604	0.059691	0.0339075
SORD2P	transcribed_unprocessed_pseudogene	15	44825747	44884695	-	424.507	0.00455815	0.0921414	1.7602	1.7602	5.03602	2.86104
CTGF	protein_coding	6	131948176	131951374	-	4544.61	0.00131016	0.0640932	1.75832	1.75832	50.6546	28.8084
AC142472.1	lincRNA	17	45146730	45148471	-	30.507	0.00147983	0.0660848	1.75816	1.75816	0.446714	0.254081
ADIPOR1P2	processed_pseudogene	14	94633705	94634525	+	105.179	0.00201054	0.071713	1.75486	1.75486	1.31797	0.751044
SPNS3	protein_coding	17	4433688	4488209	+	169.193	0.000318173	0.0452299	1.75472	1.75472	2.14367	1.22166
S100P	protein_coding	4	6693069	6697171	+	1374.24	0.000877638	0.0558848	1.75441	1.75441	18.5662	10.5826
AC012456.1	antisense_RNA	2	11721619	11724223	-	463.215	0.00104678	0.0595115	1.7423	1.7423	6.50958	3.7362
RN7SL233P	misc_RNA	18	21793883	21794160	+	18.3596	0.000452953	0.0494288	1.74176	1.74176	0.244434	0.140337
AL356481.2	sense_intronic	9	128595893	128596634	+	161.346	0.00126428	0.0636138	1.7412	1.7412	2.41206	1.38528
QRSL1P3	processed_pseudogene	14	35765795	35767111	+	30.807	0.00342272	0.0846988	1.74098	1.74098	0.480072	0.275748
SCARNA12	snoRNA	12	6967337	6967607	-	1004.36	0.00239577	0.0748116	1.73814	1.73814	14.1037	8.11426
AL031590.1	antisense_RNA	22	39242188	39279898	+	13.5575	0.00069139	0.0516745	1.73788	1.73788	0.227259	0.130768
SNORA59B	snoRNA	17	19557211	19557912	+	89.6321	0.00030205	0.0437721	1.73694	1.73694	1.26355	0.72746
LMO2	protein_coding	11	33858576	33892290	-	2124.62	0.000164367	0.0400852	1.73624	1.73624	30.2288	17.4104
GALNT4	protein_coding	12	89519408	89524807	-	145.367	0.00357607	0.0858111	1.73543	1.73543	2.12939	1.22701
CTH	protein_coding	1	70411218	70439852	+	97.246	0.00337474	0.0842558	1.73539	1.73539	1.15577	0.665999
RN7SL263P	misc_RNA	22	23261782	23262072	-	122.385	0.00016709	0.0400852	1.73384	1.73384	1.73711	1.00189
KRTCAP2	protein_coding	1	155169408	155173476	-	365.941	0.00127762	0.0638773	1.73275	1.73275	4.81916	2.78123
BCL3	protein_coding	19	44747705	44760045	+	1244.77	0.00068203	0.0515686	1.73128	1.73128	18.1582	10.4883
IL17REL	protein_coding	22	49994513	50012660	-	68.7771	0.0028765	0.079458	1.73041	1.73041	1.11217	0.642723
AL139099.5	non_coding	14	49586579	49586879	+	1013020	0.00158037	0.067571	1.72753	1.72753	14099.9	8161.87
RAB42	protein_coding	1	28592200	28595444	+	25.2241	0.00222874	0.0732093	1.72654	1.72654	0.382673	0.221642
AP000708.1	bidirectional_promoter_lncRNA	11	125495214	125499529	+	21.9622	0.000214424	0.0405021	1.72595	1.72595	0.319949	0.185376
RN7SL381P	misc_RNA	16	85659378	85659676	+	236.406	0.000481534	0.0504609	1.72557	1.72557	3.32846	1.9289
AC012414.7	transcribed_processed_pseudogene	15	20803505	20826174	-	61.9592	0.000518746	0.0509653	1.7225	1.7225	0.82254	0.477528
RN7SL1	misc_RNA	14	49586580	49586879	+	1036330	0.00146355	0.0660784	1.72236	1.72236	14299.4	8302.23
TM2D2	protein_coding	8	38988808	38996825	-	1285.14	0.000140186	0.0376363	1.72231	1.72231	17.6724	10.2609
AC021491.2	processed_transcript	17	50537294	50538755	-	45.1633	0.00390486	0.0876863	1.72155	1.72155	0.732739	0.425628
AL024493.1	processed_pseudogene	X	88096393	88097226	-	120.084	0.00157474	0.067571	1.71913	1.71913	1.65002	0.959803
CEP135	protein_coding	4	55948871	56033364	+	234.273	0.00331774	0.0838437	1.7185	1.7185	2.92874	1.70424
SUB1P3	processed_pseudogene	16	4562814	4563129	-	25.4658	0.00160989	0.0677743	1.71759	1.71759	0.388957	0.226455
CREM	protein_coding	10	35126791	35212959	+	74.6548	0.00288491	0.079458	1.71609	1.71609	1.05188	0.612955
SAT1	protein_coding	X	23783173	23786227	+	23816.3	0.000123905	0.0370566	1.71602	1.71602	336.803	196.27
CYTOR	lincRNA	2	87455368	87606806	+	226.184	0.00217532	0.0728872	1.71288	1.71288	2.76292	1.61302
IFIT5	protein_coding	10	89414586	89421002	+	207.793	0.000869862	0.0558848	1.71262	1.71262	3.2173	1.87858
SMIM27	protein_coding	9	32551144	32568622	+	54.5413	0.00052061	0.0509653	1.71205	1.71205	0.830275	0.484959
KLF3-AS1	processed_transcript	4	38612701	38664884	-	217.092	0.000206417	0.0405021	1.711	1.711	3.29754	1.92726
RN7SL143P	misc_RNA	16	58770524	58770821	+	16.8295	0.00329832	0.0836982	1.71089	1.71089	0.211528	0.123636
ARHGDIB	protein_coding	12	14942017	14961729	-	2988.37	0.000320479	0.0453317	1.71083	1.71083	39.4635	23.0669
CBX1P2	processed_pseudogene	X	17099782	17100240	-	13.9546	0.00118764	0.0621418	1.70793	1.70793	0.187961	0.110052
OR7D2	protein_coding	19	9178979	9188818	+	12.4841	0.00451417	0.0919094	1.70604	1.70604	0.179272	0.10508
LINC00102	lincRNA	X	2612988	2615348	-	369.14	0.00440767	0.0906146	1.70517	1.70517	5.74812	3.371
RN7SL172P	misc_RNA	3	121653994	121654297	-	152.618	0.000536299	0.0509795	1.70442	1.70442	2.06827	1.21348
AL021707.6	antisense_RNA	22	38742625	38743116	+	125.948	0.00179202	0.0694207	1.70438	1.70438	1.87701	1.10128
LEKR1	protein_coding	3	156825481	157046130	+	60.1663	0.00367888	0.0859261	1.70331	1.70331	0.908451	0.533346
PRR36	protein_coding	19	7868719	7874380	-	32.0194	0.000343641	0.0465709	1.70177	1.70177	0.424027	0.249168
RN7SL508P	misc_RNA	12	118993857	118994160	+	29.3416	0.0049142	0.094552	1.69791	1.69791	0.419616	0.247137
LINC02109	lincRNA	5	29143503	29217116	+	4.84879	0.00453375	0.0921414	1.6976	1.6976	0.0728834	0.0429331
BASP1	protein_coding	5	17065598	17276844	+	1916.58	0.000462507	0.0494288	1.69418	1.69418	28.1973	16.6436
CDKN1A	protein_coding	6	36676460	36687340	+	3614.46	0.000100599	0.0354049	1.69413	1.69413	50.3696	29.7319
AP000769.1	transcribed_unprocessed_pseudogene	11	65455258	65466721	+	700.358	0.000381072	0.0470972	1.69349	1.69349	9.46601	5.58966
SMIM22	protein_coding	16	4788397	4796492	+	41.574	0.00068456	0.0516267	1.69305	1.69305	0.540772	0.319407
TMEM69	protein_coding	1	45687214	45694444	+	185.821	0.000580889	0.0512502	1.69304	1.69304	2.46489	1.45589
HSPB8	protein_coding	12	119178642	119221132	+	34303.3	0.000564184	0.0512502	1.68939	1.68939	479.458	283.805
AL031282.2	processed_transcript	1	1702736	1737689	-	279.035	0.00474647	0.0933598	1.68888	1.68888	3.86779	2.29015
RN7SL166P	misc_RNA	13	19736975	19737255	-	186.543	0.000899965	0.056289	1.68663	1.68663	2.54873	1.51114
KIF2A	protein_coding	5	62306162	62537250	+	622.436	0.000614827	0.0512648	1.6858	1.6858	8.12162	4.81765
HS3ST1	protein_coding	4	11393150	11429766	-	1944.02	0.00498736	0.0948786	1.68491	1.68491	30.3025	17.9847
AC112907.3	antisense_RNA	3	186781780	186784180	-	67.6394	0.00192548	0.0706239	1.6818	1.6818	1.00284	0.596286
TEDDM1	protein_coding	1	182398117	182400617	-	94.0314	0.000710999	0.0522886	1.68043	1.68043	1.28818	0.766578
AL139393.2	antisense_RNA	6	160990318	160992343	-	287.169	0.000126725	0.0370566	1.67911	1.67911	4.26525	2.54019
CLCF1	protein_coding	11	67364168	67374178	-	79.2603	0.00041737	0.0487026	1.67845	1.67845	1.21198	0.722083
GPAT2P1	transcribed_unprocessed_pseudogene	2	95789654	95800167	+	5.30186	0.00398277	0.0877367	1.67804	1.67804	0.0779065	0.046427
PLPP2	protein_coding	19	281040	291505	-	674.361	7.58573e-05	0.0337065	1.67573	1.67573	9.50593	5.6727
CAPZA2	protein_coding	7	116811070	116922050	+	1093.45	5.49218e-05	0.0333983	1.67483	1.67483	14.5509	8.68797
AP000692.2	antisense_RNA	21	36319792	36320671	-	129.264	0.00288152	0.079458	1.67428	1.67428	1.97738	1.18103
DNAH3	protein_coding	16	20933111	21159442	-	57.5248	0.00379053	0.086895	1.67377	1.67377	0.715043	0.427206
RN7SL217P	misc_RNA	3	49863375	49863661	-	8.64104	0.00305538	0.0809007	1.67198	1.67198	0.122437	0.0732288
LINC00115	lincRNA	1	826206	827523	-	61.6385	0.000507924	0.0509653	1.6697	1.6697	0.844453	0.505752
KCNT1	protein_coding	9	135702185	135795509	+	264.699	0.00099927	0.0589139	1.66888	1.66888	4.04209	2.42203
SYT12	protein_coding	11	67006778	67050864	+	30.4674	0.0033288	0.0838437	1.66876	1.66876	0.447777	0.268329
RN7SL173P	misc_RNA	6	158437797	158438089	+	28.4724	0.00420937	0.0889385	1.66782	1.66782	0.385457	0.231114
UNC119	protein_coding	17	28546707	28552669	-	317.605	0.00153281	0.0668727	1.6673	1.6673	4.50647	2.70286
LINC00514	processed_transcript	16	2988961	2994510	+	11.2745	0.00392107	0.0876863	1.66664	1.66664	0.168445	0.101068
AC073592.5	TEC	12	124555905	124556433	+	117.334	0.00454608	0.0921414	1.66531	1.66531	1.67393	1.00518
ABRACL	protein_coding	6	139028682	139043303	+	190.992	0.000718819	0.0524702	1.66448	1.66448	2.43793	1.46467
AL359853.2	lincRNA	1	179829609	179836125	-	5.60734	0.00407055	0.0878376	1.66436	1.66436	0.0734904	0.0441552
AL121992.2	lincRNA	1	15682873	15683129	-	5.59481	0.00344834	0.0846988	1.66419	1.66419	0.0805936	0.0484282
AL391422.3	antisense_RNA	6	3751111	3753872	+	192.213	0.000779501	0.0538118	1.66358	1.66358	2.83613	1.70483
ATP5E	protein_coding	20	59025467	59032383	-	656.442	0.00015031	0.0386401	1.6622	1.6622	8.43632	5.07541
GALM	protein_coding	2	38665910	38741238	+	90.0198	0.0027064	0.0777543	1.661	1.661	1.30388	0.784997
AL356356.1	antisense_RNA	1	150548562	150557725	-	198.71	0.000606573	0.0512648	1.66068	1.66068	2.68003	1.61382
FAM89B	protein_coding	11	65572349	65574199	+	1071.85	0.000237373	0.0405995	1.66045	1.66045	14.3428	8.63787
CYP46A1	protein_coding	14	99684304	99727302	+	17.9517	0.00386518	0.0875774	1.66018	1.66018	0.271792	0.163712
CHIC2	protein_coding	4	54009789	54064691	-	878.877	0.000223753	0.0405995	1.65962	1.65962	11.8715	7.15314
SNRNP27	protein_coding	2	69893560	69905576	+	356.128	4.30457e-05	0.0333983	1.6544	1.6544	4.58286	2.77011
EIF4BP3	processed_pseudogene	9	96146007	96147857	+	206.307	0.00238406	0.0748116	1.64832	1.64832	2.72919	1.65574
FP325331.1	TEC	22	47115838	47117218	-	24.2149	0.00476809	0.0934493	1.64754	1.64754	0.361486	0.21941
HIST1H4H	protein_coding	6	26277609	26285639	-	1248.31	0.00449926	0.0917874	1.64504	1.64504	17.091	10.3895
AC018445.3	TEC	18	79420836	79422781	+	35.2847	0.00233931	0.0744963	1.64343	1.64343	0.584906	0.355906
TSPAN10	protein_coding	17	81637171	81648750	+	561.465	6.57163e-05	0.0333983	1.64309	1.64309	8.14087	4.9546
TGIF1	protein_coding	18	3411608	3459979	+	946.73	0.00220087	0.0730983	1.64202	1.64202	13.262	8.07668
RHBDL2	protein_coding	1	38885807	38941800	-	1217.93	0.000357559	0.0467721	1.64099	1.64099	16.2181	9.88311
LINC01970	lincRNA	17	82290046	82292815	-	97.8578	0.00374537	0.0864358	1.63876	1.63876	1.34562	0.821118
ZC3H12A	protein_coding	1	37474552	37484380	+	1058.16	0.00300403	0.0802968	1.63801	1.63801	15.646	9.55184
C5orf66-AS1	lincRNA	5	135038831	135040048	-	2827.36	0.00200445	0.071713	1.63625	1.63625	40.3999	24.6906
AL953897.1	antisense_RNA	1	11777077	11779620	-	11.972	0.00284281	0.0794219	1.63531	1.63531	0.177554	0.108576
LYPD2	protein_coding	8	142750150	142752535	-	6665.82	0.00314743	0.081908	1.63457	1.63457	89.0944	54.5064
DYNLL2	protein_coding	17	58083415	58095537	+	1081.05	4.71063e-05	0.0333983	1.63405	1.63405	14.7501	9.02668
CD99P1	transcribed_unprocessed_pseudogene	X	2609348	2657230	+	1546.7	0.00331081	0.0838437	1.63388	1.63388	23.5646	14.4225
PFDN6	protein_coding	6	33289302	33298402	+	297.248	6.74573e-05	0.0333983	1.63352	1.63352	4.10459	2.51273
NPAP1P2	processed_pseudogene	10	79860573	79861807	+	9.70472	0.00409824	0.0881777	1.63288	1.63288	0.139927	0.0856933
KCNK1	protein_coding	1	233614004	233672513	+	776.633	0.000711551	0.0522886	1.63179	1.63179	9.7805	5.99374
AC083799.1	sense_intronic	3	129847048	129847958	-	144.817	0.00125122	0.0634474	1.63101	1.63101	1.99095	1.22069
AC233723.1	protein_coding	17	4801159	4807014	-	41.5462	0.000218682	0.0405021	1.63088	1.63088	0.583069	0.357517
CXADR	protein_coding	21	17512382	17593580	+	1123.43	0.0014425	0.0659074	1.63081	1.63081	14.4188	8.8415
DUSP8	protein_coding	11	1554044	1571921	-	431.244	0.000172861	0.0400852	1.63044	1.63044	6.40289	3.9271
DUOX2	protein_coding	15	45092650	45114345	-	30288.9	0.000640853	0.0515686	1.62989	1.62989	435.987	267.494
RN7SL769P	misc_RNA	12	110360452	110360747	-	21.8975	0.00418806	0.0889385	1.62962	1.62962	0.29501	0.18103
AC091182.1	processed_transcript	8	37326575	37331985	-	11.6236	0.000859295	0.0558848	1.62916	1.62916	0.185803	0.114049
LINC00847	lincRNA	5	180830957	180835727	+	469.582	0.00368842	0.0859261	1.62822	1.62822	6.74705	4.14383
WFDC21P	processed_transcript	17	60083566	60091886	-	6420.41	0.00171049	0.0685192	1.62557	1.62557	89.8284	55.2596
CRB3	protein_coding	19	6463777	6467222	+	1655.52	0.000875604	0.0558848	1.62503	1.62503	23.6665	14.5637
AP003733.4	TEC	11	61967794	61969491	+	602.101	0.00162799	0.0680204	1.62405	1.62405	8.72712	5.37366
PET100	protein_coding	19	7629737	7631957	+	416.166	0.00103491	0.0595115	1.62297	1.62297	5.89875	3.63453
AL773572.1	antisense_RNA	21	41176322	41186789	-	356.392	0.000236594	0.0405995	1.62253	1.62253	4.62409	2.84993
GPRC5A	protein_coding	12	12890782	12917938	+	54295.1	0.000619685	0.0512648	1.62243	1.62243	762.986	470.272
MDM2	protein_coding	12	68808176	68850687	+	1240.51	0.00254844	0.0764092	1.62178	1.62178	17.7367	10.9366
UPF3B	protein_coding	X	119805311	119852999	-	257.144	0.0037707	0.0867048	1.62102	1.62102	3.96124	2.44366
TDRD12	protein_coding	19	32719753	32829581	+	37.0888	0.000665257	0.0515686	1.62092	1.62092	0.566401	0.349432
ACHE	protein_coding	7	100889994	100896975	-	253.228	0.00247055	0.0753649	1.62012	1.62012	3.82877	2.36327
UPK2	protein_coding	11	118925164	118958560	+	95.6484	0.00306066	0.0809007	1.6189	1.6189	1.38266	0.854076
AC104996.2	transcribed_processed_pseudogene	17	30068632	30069632	+	99.0383	0.00243682	0.0751195	1.61703	1.61703	1.34465	0.831551
FRK	protein_coding	6	115931149	116060759	-	1374.32	0.0016439	0.0680204	1.61637	1.61637	17.969	11.1169
AC087741.3	TEC	17	80147250	80148597	+	118.435	0.00129806	0.0639615	1.61497	1.61497	1.51115	0.935719
PNKD	protein_coding	2	218270392	218346794	+	156.219	0.00187685	0.0698983	1.61222	1.61222	2.13738	1.32574
H3F3B	protein_coding	17	75776434	75785894	-	21287.2	0.000255692	0.0422292	1.61142	1.61142	295.323	183.269
AC118754.1	antisense_RNA	17	4497394	4499675	-	64.2948	0.00140186	0.0649435	1.61131	1.61131	0.822682	0.510567
AC098614.1	transcribed_processed_pseudogene	3	27632976	27635428	+	8404.36	5.3082e-05	0.0333983	1.6092	1.6092	114.779	71.3267
AL365436.2	sense_intronic	1	151540516	151561856	+	1298.06	0.00110852	0.0612276	1.60891	1.60891	17.5166	10.8872
S1PR4	protein_coding	19	3172346	3180333	+	195.581	0.0042686	0.0896255	1.608	1.608	2.91609	1.81349
PRR13	protein_coding	12	53441605	53446646	+	1466.97	7.15153e-05	0.0333983	1.60709	1.60709	19.4216	12.085
NTHL1	protein_coding	16	2039815	2047867	-	206.58	0.000186624	0.0400852	1.60512	1.60512	2.68807	1.67469
PLEKHB2	protein_coding	2	131104847	131353710	+	3058.73	0.00114632	0.0613037	1.6046	1.6046	41.0261	25.5678
PTGES3	protein_coding	12	56663341	56688409	-	1027.66	0.00164099	0.0680204	1.60331	1.60331	14.0471	8.76133
AL158801.3	antisense_RNA	14	55325834	55339502	-	51.8229	0.0036529	0.0859261	1.60135	1.60135	0.7074	0.441752
TRPM4	protein_coding	19	49157741	49211837	+	1052.28	0.00061563	0.0512648	1.59992	1.59992	15.0175	9.38641
MTM1	protein_coding	X	150568619	150673323	+	699.137	0.00108938	0.0608794	1.59968	1.59968	8.50314	5.31554
DEDD2	protein_coding	19	42198598	42220141	-	1100.57	0.000296107	0.0436117	1.59958	1.59958	14.9916	9.37226
RN7SL3	misc_RNA	14	49853616	49853915	-	2827.22	0.00171635	0.0685503	1.59934	1.59934	38.006	23.7636
AL078621.3	TEC	2	113605867	113607909	-	100.746	0.0036706	0.0859261	1.59929	1.59929	1.27409	0.796659
AC006077.2	TEC	5	134905235	134905692	+	28.1717	0.00264822	0.0772667	1.59918	1.59918	0.377043	0.235773
AC098591.2	processed_pseudogene	4	39973128	39973443	-	4459.05	0.0039294	0.0876863	1.5983	1.5983	56.2217	35.1759
FUZ	protein_coding	19	49806869	49817377	-	80.9748	0.000157095	0.0396939	1.59781	1.59781	1.11069	0.695132
ARHGEF2	protein_coding	1	155946851	156007071	-	4629.32	0.0049406	0.0946149	1.59429	1.59429	64.4283	40.4119
MTMR7	protein_coding	8	17298030	17413529	-	40.9405	0.00479066	0.0934828	1.59356	1.59356	0.617906	0.387753
RN7SL664P	misc_RNA	3	48094801	48095106	-	80.694	0.00472873	0.0931349	1.59191	1.59191	1.09036	0.684941
DPM3	protein_coding	1	155139891	155140596	-	58.2927	0.000188186	0.0400852	1.59095	1.59095	0.80989	0.509061
AC055713.1	lincRNA	12	123575891	123585116	-	79.2538	0.00113249	0.0613037	1.59049	1.59049	1.1425	0.718337
AC074143.1	protein_coding	16	67163385	67165816	+	47.9902	0.00420072	0.0889385	1.59027	1.59027	0.731131	0.459754
GCH1	protein_coding	14	54842008	54902853	-	527.047	0.00066875	0.0515686	1.58994	1.58994	6.93437	4.3614
RN7SL660P	misc_RNA	14	32442341	32442640	+	19.9595	0.00389382	0.0876863	1.58964	1.58964	0.258388	0.162545
PLEKHA2	protein_coding	8	38901235	38973910	+	2400.2	0.00059219	0.0512648	1.58928	1.58928	33.6365	21.1646
Z95114.1	lincRNA	22	36071000	36085574	+	21.6989	0.00116337	0.0615397	1.58906	1.58906	0.315154	0.198326
LINC01977	lincRNA	17	79823452	79827705	+	29.8603	0.00457884	0.0921473	1.58875	1.58875	0.409786	0.257929
AC009961.1	lincRNA	2	159670708	159712436	-	35.4715	0.00232279	0.0743166	1.58839	1.58839	0.504445	0.317583
FRAT1	protein_coding	10	97319267	97321916	+	101.407	0.00270488	0.0777543	1.58821	1.58821	1.45938	0.91888
AC008894.3	TEC	19	16074293	16077396	-	10317.2	0.00495276	0.094708	1.58749	1.58749	154.839	97.5366
AC016727.1	antisense_RNA	2	61471188	61484131	+	125.24	0.000538318	0.0510073	1.58659	1.58659	1.82022	1.14726
NFKB2	protein_coding	10	102394110	102402530	+	953.731	0.00040643	0.0480706	1.58647	1.58647	14.2516	8.98318
VSIR	protein_coding	10	71747559	71773499	-	6236.82	0.000285503	0.0436117	1.58621	1.58621	85.1925	53.7082
AC012100.3	TEC	15	50742702	50743277	-	30.9322	0.00208195	0.0721808	1.58606	1.58606	0.486845	0.306953
MDFIC	protein_coding	7	114922154	115019203	+	4061.06	0.00060753	0.0512648	1.58538	1.58538	56.1446	35.4141
AC099676.1	antisense_RNA	1	201995696	201996353	-	241.836	0.00163992	0.0680204	1.58496	1.58496	3.31839	2.09367
OTUB2	protein_coding	14	94026329	94048931	+	183.587	0.00357182	0.0857789	1.58383	1.58383	2.29145	1.44677
RGS13	protein_coding	1	192636138	192660307	+	74.1429	0.00465379	0.0927713	1.58249	1.58249	1.06775	0.674726
MAP1LC3B	protein_coding	16	87383995	87404780	+	4767.96	0.000347172	0.0465709	1.58234	1.58234	59.5841	37.6556
SUB1	protein_coding	5	32531633	32604080	+	597.577	0.000650332	0.0515686	1.58208	1.58208	8.40415	5.3121
SPAG1	protein_coding	8	100157906	100259279	+	2574.73	0.000305136	0.0440036	1.58201	1.58201	34.1231	21.5695
HIST4H4	protein_coding	12	14767999	14771132	-	3206.89	0.00368832	0.0859261	1.58199	1.58199	43.7112	27.6304
ZNF552	protein_coding	19	57803841	57814914	-	575.774	0.000753911	0.0533203	1.5807	1.5807	7.84821	4.96502
AC027319.1	antisense_RNA	19	4838332	4838908	+	391.393	0.00324069	0.0827858	1.58067	1.58067	5.21154	3.29705
C7orf50	protein_coding	7	996986	1138261	-	217.411	0.00172697	0.0685503	1.57998	1.57998	3.33381	2.11004
IER2	protein_coding	19	13150415	13154909	+	7464.87	0.000608659	0.0512648	1.5767	1.5767	107.357	68.0896
RFK	protein_coding	9	76385517	76394518	-	5703.35	0.0016312	0.0680204	1.57613	1.57613	72.1353	45.7672
RND3	protein_coding	2	150468195	150539012	-	58078.6	0.002402	0.0748264	1.5758	1.5758	754.634	478.891
LINC01578	processed_transcript	15	92882707	92899702	+	1976.08	0.00158258	0.067571	1.57398	1.57398	27.6979	17.5973
CDCA4	protein_coding	14	105009573	105021149	-	701.181	0.00436834	0.0903907	1.57374	1.57374	10.7468	6.82883
RGPD8	protein_coding	2	112370092	112434489	-	1040.32	0.00410907	0.0882183	1.57222	1.57222	15.8454	10.0784
ZNF672	protein_coding	1	248838210	248849518	+	4567.34	0.00231989	0.0743166	1.57117	1.57117	53.2643	33.901
PPP1CB	protein_coding	2	28751640	28802941	+	41005.3	0.000722967	0.0525137	1.57102	1.57102	524.195	333.665
GTF2B	protein_coding	1	88852932	88891945	-	590.23	0.00158396	0.067571	1.56997	1.56997	7.32712	4.66705
ARHGEF35	protein_coding	7	144186083	144195656	-	967.09	0.000582487	0.0512502	1.56819	1.56819	12.7373	8.12233
CHAC1	protein_coding	15	40952962	40956520	+	11803.9	0.00189875	0.0704979	1.56715	1.56715	149.029	95.0952
RN7SL551P	misc_RNA	18	74227506	74227804	+	22.7647	0.00363157	0.0859261	1.56698	1.56698	0.285633	0.182283
LYPLA1P3	processed_pseudogene	6	71165076	71165771	+	988.381	0.00190752	0.0704979	1.56533	1.56533	12.0441	7.69426
7SK	misc_RNA	6	52995620	52995951	+	198103	0.00392782	0.0876863	1.56506	1.56506	2732.78	1746.12
AL031666.1	antisense_RNA	20	47352561	47354634	+	89.7693	0.00028167	0.0436117	1.56499	1.56499	1.2703	0.811697
AC005183.1	processed_pseudogene	12	1695830	1698045	-	967.49	0.00363253	0.0859261	1.56409	1.56409	12.8023	8.18517
ZCCHC10	protein_coding	5	132996985	133026605	-	134.148	0.0040513	0.0877899	1.56328	1.56328	1.88353	1.20486
AP006222.1	transcribed_processed_pseudogene	1	257864	359682	-	687.549	0.00369332	0.0859261	1.56234	1.56234	8.94804	5.72734
VPS26A	protein_coding	10	69123512	69172862	+	1302.89	0.000483051	0.0504609	1.56187	1.56187	16.9356	10.8432
FAM107B	protein_coding	10	14518557	14774898	-	2204.77	0.00052283	0.0509653	1.56137	1.56137	26.2388	16.805
ATP6V0E1	protein_coding	5	172983757	173035446	+	1779.75	0.000411643	0.0484837	1.56109	1.56109	21.8959	14.0261
ZMAT2	protein_coding	5	140698680	140706677	+	1363.35	0.000103204	0.0354843	1.56091	1.56091	18.0226	11.5462
HM13-AS1	antisense_RNA	20	31567707	31573264	-	12.0586	0.00277002	0.0788164	1.56069	1.56069	0.161232	0.103308
CTBS	protein_coding	1	84549606	84574481	-	176.262	0.000419488	0.0487026	1.56008	1.56008	2.32649	1.49126
B4GALT5	protein_coding	20	49632945	49713879	-	11480.5	0.00127536	0.0638773	1.55975	1.55975	152.415	97.7179
CDKN2AIP	protein_coding	4	183444591	183448199	+	2005.65	0.00133298	0.0642853	1.55903	1.55903	25.4989	16.3557
MRM3	protein_coding	17	782273	792510	+	77.5588	0.00497807	0.0948402	1.55806	1.55806	1.09774	0.704558
AC015799.1	TEC	17	2639297	2642419	+	335.78	0.00335431	0.0840438	1.55767	1.55767	4.42845	2.843
TBC1D12	protein_coding	10	94402504	94535931	+	236.028	0.00173213	0.0685503	1.55624	1.55624	3.12928	2.01079
WAC-AS1	antisense_RNA	10	28522652	28532744	-	175.772	5.05075e-05	0.0333983	1.55614	1.55614	2.3919	1.53708
PRICKLE4	protein_coding	6	41780762	41787373	+	465.004	0.00153529	0.0668727	1.55579	1.55579	7.0543	4.53423
AC018553.2	antisense_RNA	16	54285604	54289569	+	13.0029	0.00369421	0.0859261	1.55435	1.55435	0.192443	0.123809
NDUFV2	protein_coding	18	9102630	9134346	+	974.608	0.0013751	0.0647327	1.5538	1.5538	12.3541	7.95089
PIN4	protein_coding	X	72181353	72302927	+	108.212	0.00191365	0.0704979	1.55369	1.55369	1.53337	0.986924
LMBRD1	protein_coding	6	69675802	69797112	-	1337.52	0.000278003	0.0436117	1.55263	1.55263	16.1014	10.3704
SAMD9	protein_coding	7	93099513	93118024	-	30801.8	0.000848339	0.0558848	1.5519	1.5519	381.544	245.856
SPRR2A	protein_coding	1	153056113	153057538	-	192488	0.00227276	0.0735556	1.55126	1.55126	2330.88	1502.57
ITGB8	protein_coding	7	20330702	20415755	+	11499.2	0.00425725	0.0895144	1.55051	1.55051	171.586	110.665
SMPDL3A	protein_coding	6	122789049	122809721	+	396.962	9.65098e-05	0.0350941	1.54956	1.54956	5.28997	3.41385
KDSR	protein_coding	18	63327726	63367511	-	1239.55	0.000495883	0.0509653	1.54724	1.54724	16.5797	10.7157
LCN2	protein_coding	9	128149071	128153456	+	28967.3	0.000830302	0.0554913	1.54594	1.54594	359.113	232.294
HIST1H2BF	protein_coding	6	26199520	26200716	+	872.495	0.00220834	0.0730983	1.54542	1.54542	11.4986	7.44045
SNHG12	antisense_RNA	1	28578538	28582984	-	2155.32	0.00170746	0.0685192	1.54501	1.54501	30.4461	19.706
CDC42EP1	protein_coding	22	37560447	37569406	+	6437.15	0.0012847	0.0638773	1.5449	1.5449	96.0268	62.1572
CCDC96	protein_coding	4	7040849	7042940	-	138.811	0.000534738	0.0509795	1.54475	1.54475	1.81509	1.17501
CIDECP	transcribed_unprocessed_pseudogene	3	10014238	10026366	-	372.073	0.00104563	0.0595115	1.54457	1.54457	5.30493	3.43457
UBE2D1	protein_coding	10	58334975	58370754	+	526.87	0.000104426	0.0354843	1.54447	1.54447	7.46246	4.83172
GLIS2	protein_coding	16	4314761	4339598	+	151.819	0.00217786	0.0728872	1.54395	1.54395	2.00795	1.30052
ZNF219	protein_coding	14	21090046	21104723	-	845.388	0.000224168	0.0405995	1.5436	1.5436	12.3945	8.02962
HINT3	protein_coding	6	125956781	125980245	+	515.354	0.00023753	0.0405995	1.54025	1.54025	6.81074	4.42183
ZNF267	protein_coding	16	31873758	31917358	+	491.428	0.000951078	0.0572096	1.54007	1.54007	6.74642	4.3806
DNAJB1	protein_coding	19	14514770	14529771	-	28679.6	0.00168777	0.068319	1.53978	1.53978	378.338	245.709
RBPMS	protein_coding	8	30384479	30572262	+	3647.4	0.00139546	0.0649435	1.53963	1.53963	53.2276	34.5716
ACADM	protein_coding	1	75724347	75787576	+	2621.76	0.0041399	0.0885584	1.53867	1.53867	34.561	22.4615
ADGRF1	protein_coding	6	46997703	47042364	-	24152.3	0.00251893	0.0759094	1.5373	1.5373	335.29	218.103
UAP1	protein_coding	1	162561506	162599843	+	1650.93	0.000678472	0.0515686	1.53703	1.53703	23.2862	15.1501
BZW1	protein_coding	2	200810594	200827339	+	8777.9	0.000886743	0.0561182	1.53638	1.53638	109.362	71.1814
LENG9	protein_coding	19	54461796	54463712	-	246.842	0.000417544	0.0487026	1.53611	1.53611	3.73664	2.43252
NEU1	protein_coding	6	31857659	31862907	-	967.576	0.000106097	0.0356426	1.53551	1.53551	12.6326	8.22701
H2AFJ	protein_coding	12	14774383	14778003	+	2190.09	0.000604411	0.0512648	1.53524	1.53524	29.1952	19.0167
GALNT3	protein_coding	2	165747591	165794683	-	1182.55	0.000455197	0.0494288	1.53516	1.53516	15.029	9.78986
JPT1	protein_coding	17	75135248	75168282	-	2445.31	0.00086567	0.0558848	1.5347	1.5347	30.7077	20.0089
CMTM6	protein_coding	3	32481312	32503409	-	2393.87	0.000178524	0.0400852	1.53432	1.53432	27.9667	18.2275
CEBPD	protein_coding	8	47736909	47739087	-	453.65	0.0045691	0.0921473	1.53308	1.53308	6.64945	4.3373
NAMPTP1	processed_pseudogene	10	36521721	36524235	-	7851.76	0.00198986	0.0715646	1.53277	1.53277	99.4978	64.9138
HIST1H1PS1	unprocessed_pseudogene	6	26195554	26196634	+	378.184	0.00237475	0.0748116	1.53275	1.53275	4.75576	3.10276
CCDC28A	protein_coding	6	138773509	138793320	+	453.99	0.000938349	0.056962	1.53225	1.53225	5.4098	3.53062
NCEH1	protein_coding	3	172630249	172711219	-	952.281	0.00149172	0.0664153	1.53104	1.53104	11.4067	7.45026
TRAPPC6B	protein_coding	14	39147811	39170533	-	271.457	0.000904444	0.0562907	1.5309	1.5309	3.80297	2.48414
CAB39	protein_coding	2	230712845	230821076	+	6025.18	0.000343099	0.0465709	1.53005	1.53005	72.4798	47.3708
UBE2G1	protein_coding	17	4269259	4366629	-	10553.4	0.00113557	0.0613037	1.52917	1.52917	129.392	84.6162
RRAGC	protein_coding	1	38838198	38859824	-	1318.28	0.00159848	0.0677273	1.52908	1.52908	16.3764	10.7099
BRI3	protein_coding	7	98252379	98310442	+	1397.63	0.000229776	0.0405995	1.52802	1.52802	18.4769	12.0921
LITAF	protein_coding	16	11547722	11636382	-	3653.96	0.00080571	0.0543495	1.52731	1.52731	45.11	29.5356
SNRPG	protein_coding	2	70281362	70293772	-	289.891	0.00087904	0.0558848	1.52728	1.52728	3.77755	2.47339
MIEN1	protein_coding	17	39728496	39730788	-	803.652	0.000374373	0.0470972	1.52706	1.52706	10.1061	6.61802
AC012615.6	processed_transcript	19	1822089	1824543	+	109.984	0.00328978	0.0836249	1.52703	1.52703	1.58965	1.04101
PPTC7	protein_coding	12	110533245	110583321	-	2634.24	0.00184076	0.0696778	1.52696	1.52696	32.4086	21.2242
NKX6-2	protein_coding	10	132783179	132786053	-	73.9264	0.00413979	0.0885584	1.52689	1.52689	1.11164	0.72804
TLE4	protein_coding	9	79571773	79726883	+	452.033	0.000427797	0.0490035	1.52606	1.52606	6.58401	4.31438
AC005786.2	lincRNA	19	3558015	3558487	+	8.0135	0.00301328	0.0803985	1.52572	1.52572	0.11704	0.0767114
FMR1	protein_coding	X	147911951	147951126	+	2752.88	0.000616813	0.0512648	1.52534	1.52534	38.8132	25.4456
CBX4	protein_coding	17	79833156	79839430	-	2598.77	0.000166065	0.0400852	1.52462	1.52462	36.3293	23.8285
STAG3L5P	transcribed_unprocessed_pseudogene	7	100336079	100351901	+	167.787	0.00323271	0.0827858	1.52422	1.52422	2.36183	1.54953
TC2N	protein_coding	14	91779751	91867537	-	354.667	0.00416784	0.0888349	1.52402	1.52402	4.80806	3.15486
GCC2	protein_coding	2	108448561	108509416	+	2468.41	0.00219287	0.0730041	1.52382	1.52382	32.9036	21.5928
IPMK	protein_coding	10	58191517	58267935	-	931.516	0.00107737	0.060667	1.52322	1.52322	11.4022	7.48559
RN7SL655P	misc_RNA	5	154349428	154349726	+	10.2769	0.00204395	0.0717641	1.52179	1.52179	0.13588	0.0892896
POLD4	protein_coding	11	67350777	67356973	-	2152.55	0.00216301	0.072747	1.52108	1.52108	29.9187	19.6694
MARVELD3	protein_coding	16	71626161	71642115	+	496.207	0.00469951	0.0929662	1.52071	1.52071	7.09114	4.66303
AC245060.4	unprocessed_pseudogene	22	22303224	22310402	+	408.187	0.00428842	0.0898596	1.52063	1.52063	5.33669	3.50953
WBP2	protein_coding	17	75845699	75856508	-	6158.25	0.000896195	0.056289	1.52009	1.52009	80.5148	52.9671
GPBP1	protein_coding	5	57173948	57264680	+	3402.64	0.000139534	0.0376363	1.52004	1.52004	46.6803	30.7099
AL031283.2	antisense_RNA	1	15326680	15343877	-	4.35082	0.00284479	0.0794219	1.51843	1.51843	0.0548395	0.0361158
ATP6V0C	protein_coding	16	2513870	2520219	+	10079.8	0.0016362	0.0680204	1.51827	1.51827	130.178	85.7411
AC127537.3	antisense_RNA	17	18268080	18268829	+	97.6595	0.00121842	0.0629723	1.51788	1.51788	1.35962	0.895739
GCHFR	protein_coding	15	40764020	40767711	+	1303.35	0.00212223	0.0723126	1.51781	1.51781	16.9837	11.1896
RN7SL798P	misc_RNA	8	55980240	55980541	-	8.72724	0.00339984	0.0846753	1.51619	1.51619	0.124309	0.0819875
C19orf35	protein_coding	19	2274622	2282177	-	133.528	0.00347558	0.0848192	1.51555	1.51555	1.95134	1.28754
MRNIP	protein_coding	5	179835133	179862174	-	3396.62	0.0018243	0.0694207	1.51543	1.51543	48.4015	31.9391
AL049795.1	antisense_RNA	1	32204769	32206815	-	11.3518	0.00393391	0.0876863	1.51492	1.51492	0.171805	0.113409
MREG	protein_coding	2	215942805	216034097	-	478.43	0.000937132	0.056962	1.51483	1.51483	6.4219	4.23936
DAPK3	protein_coding	19	3958453	3971124	-	1829.04	0.000743634	0.0532301	1.5148	1.5148	25.3443	16.7311
CNOT8	protein_coding	5	154857553	154876794	+	688.429	0.00146404	0.0660784	1.51412	1.51412	8.57111	5.66077
AREG	protein_coding	4	74445134	74455010	+	2835.88	0.00258404	0.0767181	1.51369	1.51369	36.7798	24.2981
C9orf16	protein_coding	9	128160260	128163929	+	835.879	0.00032426	0.0454318	1.51369	1.51369	10.0513	6.64027
SWAP70	protein_coding	11	9664077	9752992	+	4425.9	0.000525571	0.0509653	1.51335	1.51335	56.852	37.567
MUC20	protein_coding	3	195720882	195741124	+	15460.6	0.00136317	0.0643763	1.51274	1.51274	201.227	133.021
UBALD2	protein_coding	17	76265202	76271300	+	3014.13	0.00180172	0.0694207	1.51238	1.51238	41.8113	27.6459
CYR61	protein_coding	1	85580761	85583963	+	1245.59	0.00131599	0.0640932	1.51226	1.51226	16.7894	11.1022
OTUD1	protein_coding	10	23439458	23442391	+	2076.4	0.00245314	0.0752305	1.51188	1.51188	26.9733	17.8409
TMBIM4	protein_coding	12	66135846	66170073	-	317.261	0.000566262	0.0512502	1.5116	1.5116	4.06288	2.68779
CUL4B	protein_coding	X	120524609	120575795	-	3349.29	0.00122794	0.0631331	1.50942	1.50942	40.3829	26.7539
XIAP	protein_coding	X	123859724	123913980	+	4153.72	0.000360821	0.0469334	1.50714	1.50714	52.7393	34.993
ARF6	protein_coding	14	49893092	49897055	+	21943.4	0.0009514	0.0572096	1.5067	1.5067	280.276	186.02
SRF	protein_coding	6	43171299	43181508	+	1364.48	0.000656574	0.0515686	1.50601	1.50601	18.8108	12.4905
MAP1LC3A	protein_coding	20	34546854	34560346	+	3519.94	0.00182925	0.0694207	1.50579	1.50579	45.9515	30.5165
FRAT2	protein_coding	10	97332497	97334710	-	391.233	0.00303268	0.080625	1.50536	1.50536	5.20348	3.45663
DLGAP1-AS1	antisense_RNA	18	3593732	3598353	+	83.8213	0.001561	0.0673199	1.50471	1.50471	1.17738	0.782465
KATNBL1	protein_coding	15	34140674	34210097	-	8405.78	0.00186835	0.069828	1.50418	1.50418	113.677	75.5739
ZNF844	protein_coding	19	12064699	12081566	+	1165.56	0.000576043	0.0512502	1.50339	1.50339	15.9337	10.5986
TMEM167B	protein_coding	1	109089803	109096935	+	515.468	0.000355627	0.0467354	1.50254	1.50254	6.75345	4.49469
THEMIS2	protein_coding	1	27872543	27886686	+	1003.41	0.00359739	0.0859261	1.50236	1.50236	13.2821	8.84083
SKIL	protein_coding	3	170357678	170396836	+	2098.95	0.000189758	0.0400852	1.50181	1.50181	27.6084	18.3835
TAF12	protein_coding	1	28589323	28643086	-	277.938	0.000844238	0.0558848	1.5012	1.5012	3.9387	2.62369
NDUFV1	protein_coding	11	67606852	67612536	+	201.297	0.00253621	0.076197	0.657829	-1.52015	2.13795	3.25001
FBXO7	protein_coding	22	32474676	32498830	+	821.963	0.000739302	0.0530485	0.645739	-1.54861	8.44869	13.0838
AMACR	protein_coding	5	33986178	34008109	-	143.487	0.00275472	0.0785322	0.642573	-1.55624	1.33109	2.07149
PDP2	protein_coding	16	66878589	66895755	+	125.151	0.000728743	0.0528035	0.635912	-1.57254	1.21002	1.90281
ANKS6	protein_coding	9	98731329	98796966	-	138.158	0.0012326	0.0631357	0.63566	-1.57317	1.28545	2.02223
COPS3	protein_coding	17	17246820	17281294	-	114.251	0.0026955	0.0776676	0.631154	-1.5844	1.13103	1.792
ADAM15	protein_coding	1	155050566	155062776	+	412.94	0.000805375	0.0543495	0.629723	-1.588	3.99591	6.3455
CSNK1G1	protein_coding	15	64165517	64356260	-	163.927	0.00380222	0.0869336	0.629211	-1.58929	1.67584	2.6634
DNAH1	protein_coding	3	52316319	52400492	+	213.286	0.00218196	0.0728872	0.62914	-1.58947	2.16546	3.44194
OXCT1	protein_coding	5	41730065	41870520	-	160.177	0.00100932	0.0589837	0.627519	-1.59358	1.49484	2.38215
ALAD	protein_coding	9	113386317	113401334	-	248.754	0.00281068	0.0792109	0.626874	-1.59522	2.40049	3.8293
IDH1	protein_coding	2	208236227	208266075	-	400.142	0.00352642	0.0851703	0.625701	-1.59821	3.43771	5.49417
AL450405.1	processed_pseudogene	6	117998975	117999449	+	354.285	0.00387462	0.0876399	0.62173	-1.60842	3.0818	4.95682
VPS36	protein_coding	13	52412602	52450629	-	212.834	0.000402145	0.0480706	0.621296	-1.60954	2.01335	3.24057
MGA	protein_coding	15	41621224	41773082	+	368.521	0.00140007	0.0649435	0.619118	-1.6152	3.67556	5.93677
SNRPN	protein_coding	15	24823637	24978724	+	63.111	0.00429759	0.0899148	0.616025	-1.62331	0.570735	0.92648
UTRN	protein_coding	6	144285701	144853035	+	1268.1	3.16871e-05	0.0333983	0.615094	-1.62577	12.1826	19.8061
GSTK1	protein_coding	7	143244093	143270855	+	248.852	5.88431e-05	0.0333983	0.613498	-1.63	2.3862	3.8895
AC022968.1	processed_pseudogene	18	68277802	68278244	-	72.4798	0.000502801	0.0509653	0.609588	-1.64045	0.627881	1.03001
PRKX	protein_coding	X	3604370	3713609	-	170.306	0.00233762	0.0744963	0.60954	-1.64058	1.62879	2.67217
VPS13B	protein_coding	8	99013266	99877581	+	589.97	0.0021236	0.0723126	0.595146	-1.68026	6.09438	10.2401
KNTC1	protein_coding	12	122527246	122626397	+	103.431	0.00180649	0.0694207	0.594064	-1.68332	1.06592	1.79428
TESC	protein_coding	12	117038923	117099480	-	44.6477	0.00177143	0.0689063	0.592205	-1.6886	0.42193	0.712472
PGM1	protein_coding	1	63593276	63660246	+	137.124	0.00258189	0.0767181	0.589552	-1.6962	1.21209	2.05595
CDKL1	protein_coding	14	50329404	50416462	-	20.4854	0.00144464	0.0659074	0.588647	-1.69881	0.223063	0.378941
PCNX2	protein_coding	1	232983435	233295714	-	101.938	0.00119728	0.0623157	0.588424	-1.69945	1.04275	1.77211
WNT5A	protein_coding	3	55465715	55490540	-	610.512	0.000397469	0.0480706	0.58813	-1.7003	5.77353	9.81677
GTF3C2-AS1	antisense_RNA	2	27335535	27342600	+	28.4449	0.00439507	0.0904186	0.587965	-1.70078	0.263128	0.447522
PLXNB1	protein_coding	3	48403854	48430052	-	674.487	0.00234834	0.0746496	0.587143	-1.70316	6.91479	11.777
TCTN2	protein_coding	12	123671113	123708404	+	58.0344	0.000447219	0.0494288	0.586822	-1.70409	0.546253	0.930866
AKAP7	protein_coding	6	131135666	131283536	+	23.0964	0.003191	0.0825893	0.586489	-1.70506	0.237717	0.405323
RRP1B	protein_coding	21	43659548	43696080	+	141.581	0.000689194	0.0516745	0.583145	-1.71484	1.38787	2.37998
GARS	protein_coding	7	30594681	30634034	+	428.957	0.00475461	0.0933957	0.582643	-1.71632	3.59195	6.16493
ITPKB	protein_coding	1	226631690	226739324	-	221.051	0.00012129	0.0370566	0.582595	-1.71646	2.1512	3.69245
MECR	protein_coding	1	29192873	29230943	-	22.5593	0.00323723	0.0827858	0.581471	-1.71978	0.223234	0.383913
DNMT1	protein_coding	19	10133345	10231287	-	264.633	0.00307485	0.0810282	0.579301	-1.72622	2.64218	4.56098
ZNF785	protein_coding	16	30573740	30585772	-	39.9987	0.00282818	0.0794219	0.578111	-1.72977	0.407767	0.705343
FMO5	protein_coding	1	147175351	147243051	-	9.24586	0.00361082	0.0859261	0.577814	-1.73066	0.0959894	0.166125
MTHFD1	protein_coding	14	64388031	64463458	+	156.483	0.00111632	0.0612276	0.576264	-1.73531	1.44565	2.50866
STARD4-AS1	antisense_RNA	5	111512226	111739727	+	11.2956	0.00284211	0.0794219	0.575988	-1.73615	0.111186	0.193036
RPL35P1	processed_pseudogene	1	236981339	236981709	+	24.4951	0.00244461	0.0751249	0.57539	-1.73795	0.189568	0.329461
CCT3	protein_coding	1	156308968	156367874	-	336.022	0.00316677	0.0822665	0.572502	-1.74672	3.07696	5.37458
TRAP1	protein_coding	16	3651639	3717598	-	182.671	0.000373235	0.0470972	0.569613	-1.75558	1.77626	3.11836
MYCBP2	protein_coding	13	77044655	77327051	-	1054.84	0.00133259	0.0642853	0.568194	-1.75996	10.5409	18.5516
AGL	protein_coding	1	99850084	99924024	+	73.7732	0.00231411	0.0743166	0.566282	-1.7659	0.691514	1.22115
AL512656.1	antisense_RNA	10	73381433	73383497	+	7.96446	0.00472102	0.0931071	0.564588	-1.7712	0.0731133	0.129499
AC009237.3	transcribed_unprocessed_pseudogene	2	95525345	95532406	+	15.5087	0.00214156	0.0726041	0.561536	-1.78083	0.146355	0.260634
ALDH5A1	protein_coding	6	24494852	24537208	+	46.7235	0.00277468	0.0788203	0.558687	-1.78991	0.463055	0.828827
FZD7	protein_coding	2	202034587	202038446	+	117.803	0.000910444	0.0565451	0.558073	-1.79188	1.02357	1.83412
TDP1	protein_coding	14	89954939	90044769	+	58.5788	0.000205902	0.0405021	0.557704	-1.79307	0.574808	1.03067
PAXIP1-AS2	antisense_RNA	7	154928498	154949909	+	15.6177	0.00212963	0.0723126	0.556114	-1.79819	0.133402	0.239882
RBM19	protein_coding	12	113816738	113966372	-	140.89	0.000295878	0.0436117	0.555431	-1.8004	1.39665	2.51453
MCM10	protein_coding	10	13161554	13211105	+	27.5774	0.00464174	0.09273	0.552981	-1.80838	0.270985	0.490044
API5	protein_coding	11	43311963	43344530	+	205.538	0.0047798	0.0934559	0.550725	-1.81579	1.8463	3.3525
ZNF484	protein_coding	9	92845031	92878039	-	17.6003	0.00431664	0.0901129	0.55002	-1.81812	0.177823	0.323302
RAD23A	protein_coding	19	12945855	12953643	+	192.199	0.000299691	0.0437115	0.548685	-1.82254	1.78635	3.25569
IFT52	protein_coding	20	43590931	43647297	+	34.3231	0.00344521	0.0846988	0.548604	-1.82281	0.311033	0.566952
PELP1	protein_coding	17	4669774	4704338	-	101.514	0.00437231	0.0903907	0.546043	-1.83136	1.01031	1.85023
TRIM34	protein_coding	11	5619764	5644399	+	16.9227	0.00227709	0.0735556	0.543972	-1.83833	0.173674	0.319271
MDN1	protein_coding	6	89642499	89819724	-	332.061	0.00362473	0.0859261	0.541362	-1.84719	3.26386	6.02898
SP4	protein_coding	7	21428034	21514823	+	21.9971	0.00172665	0.0685503	0.539627	-1.85313	0.18677	0.34611
NT5DC2	protein_coding	3	52524385	52535055	-	312.871	0.000183219	0.0400852	0.537267	-1.86127	2.809	5.22832
EIF3B	protein_coding	7	2354086	2380746	+	510.088	0.000273616	0.0436117	0.535987	-1.86572	4.7078	8.78342
CDK5R1	protein_coding	17	32486619	32491257	+	90.0744	0.000433676	0.0491217	0.535571	-1.86717	0.880204	1.64349
INPP1	protein_coding	2	190343470	190371666	+	108.73	0.00457021	0.0921473	0.535502	-1.86741	1.05484	1.96981
SUMF2	protein_coding	7	56064002	56080671	+	256.829	0.00260527	0.0768854	0.535316	-1.86806	2.18969	4.09046
PBDC1	protein_coding	X	76172936	76178205	+	32.6296	0.00498248	0.0948467	0.53468	-1.87028	0.313669	0.586647
GSS	protein_coding	20	34928430	34955818	-	88.8453	0.00377169	0.0867048	0.533037	-1.87604	0.830561	1.55817
YBX1P10	processed_pseudogene	9	35971344	35972319	-	141.13	0.00412421	0.0883506	0.532874	-1.87661	1.29746	2.43483
TMEM17	protein_coding	2	62500221	62511895	-	26.6119	0.00393997	0.0876863	0.532644	-1.87743	0.255086	0.478904
RNF144A	protein_coding	2	6917392	7068287	+	86.0307	0.00267043	0.0773459	0.531245	-1.88237	0.777105	1.4628
FNBP1P1	processed_pseudogene	2	74120680	74123219	+	10.2018	0.00158315	0.067571	0.530123	-1.88636	0.0996003	0.187882
SNHG16	processed_transcript	17	76557766	76565349	+	209.578	0.00281739	0.0792489	0.52961	-1.88818	1.81841	3.43348
TRIM35	protein_coding	8	27284887	27311320	-	106.933	0.00151621	0.0668067	0.528258	-1.89301	1.03159	1.95281
FHDC1	protein_coding	4	152936352	152979697	+	252.149	0.00405658	0.0877899	0.524043	-1.90824	2.35892	4.50138
FBXO44	protein_coding	1	11654375	11663328	+	30.4468	0.0039464	0.0876863	0.523836	-1.90899	0.270855	0.517061
AGAP1	protein_coding	2	235494089	236131801	+	195.993	5.94959e-06	0.0210634	0.522918	-1.91235	1.78954	3.42222
ZNF343	protein_coding	20	2481817	2524703	-	34.3468	0.00484163	0.0938075	0.522255	-1.91477	0.312412	0.598198
LRP1	protein_coding	12	57128493	57213352	+	1699.54	0.000620745	0.0512648	0.521795	-1.91646	16.6882	31.9822
FBL	protein_coding	19	39834458	39846415	-	114.1	0.00218142	0.0728872	0.52033	-1.92186	1.06403	2.04492
FASTKD2	protein_coding	2	206765357	206792510	+	34.6421	0.000568471	0.0512502	0.519711	-1.92415	0.329632	0.634261
NCAPD2	protein_coding	12	6493356	6531956	+	243.452	0.00014313	0.0376363	0.519471	-1.92504	2.25122	4.33368
TCOF1	protein_coding	5	150357639	150400309	+	130.778	0.00115371	0.0613037	0.519387	-1.92535	1.22027	2.34944
METAP1D	protein_coding	2	171999583	172082431	+	12.2239	0.00366366	0.0859261	0.519009	-1.92675	0.116249	0.223982
ACAD11	protein_coding	3	132558138	132660724	-	82.3959	0.00209757	0.0723126	0.518992	-1.92681	0.732043	1.41051
DISP1	protein_coding	1	222872271	223005996	+	18.2156	0.000427304	0.0490035	0.516848	-1.93481	0.183355	0.354755
TSEN2	protein_coding	3	12484432	12539624	+	31.9005	0.000853488	0.0558848	0.516763	-1.93512	0.300723	0.581935
BNC2	protein_coding	9	16409503	16870844	-	34.6547	0.00249042	0.0754158	0.516536	-1.93597	0.335677	0.649862
NCAPD3	protein_coding	11	134150119	134225455	-	140.339	0.00372562	0.086298	0.514845	-1.94233	1.2425	2.41334
SPATA5	protein_coding	4	122923074	123319451	+	37.6498	0.00325868	0.0830487	0.511016	-1.95689	0.362031	0.708453
SDAD1	protein_coding	4	75940950	75990963	-	53.1196	0.00433983	0.0903049	0.510777	-1.9578	0.475258	0.930461
AMER1	protein_coding	X	64185117	64205745	-	126.968	0.0032114	0.0827787	0.506736	-1.97342	1.19362	2.35551
MBD4	protein_coding	3	129430944	129440180	-	50.3608	0.00276557	0.0787654	0.505911	-1.97663	0.456268	0.901873
KANK1	protein_coding	9	470291	746107	+	1130.47	2.48725e-06	0.0183827	0.505045	-1.98002	10.2191	20.234
CASK	protein_coding	X	41514934	41923464	-	73.244	0.00185267	0.0697028	0.504521	-1.98208	0.646865	1.28214
DTWD2	protein_coding	5	118837322	118988546	-	21.8068	0.00247672	0.0753984	0.504456	-1.98233	0.186717	0.370135
BZW2	protein_coding	7	16646131	16706524	+	107.179	0.000699834	0.0518526	0.503853	-1.9847	0.917385	1.82074
DCAF6	protein_coding	1	167935783	168075844	+	161.937	0.00221371	0.0731216	0.503471	-1.98621	1.51088	3.00093
SERGEF	protein_coding	11	17788048	18013163	-	34.8824	0.00213051	0.0723126	0.499143	-2.00343	0.300627	0.602285
AC026271.4	sense_intronic	17	18667629	18669462	-	6.78335	0.00446898	0.0913669	0.49845	-2.00622	0.0611836	0.122748
ARHGAP31	protein_coding	3	119294373	119420715	+	286.22	0.00114498	0.0613037	0.496817	-2.01281	2.40143	4.83364
TXNRD3	protein_coding	3	126607052	126655156	-	15.4988	0.003811	0.0869997	0.495802	-2.01694	0.142998	0.288417
ZKSCAN4	protein_coding	6	28244623	28252225	-	17.6209	0.00329351	0.0836478	0.494863	-2.02076	0.15391	0.311015
YBX1P1	processed_pseudogene	14	66012830	66013790	-	150.447	0.00343174	0.0846988	0.494822	-2.02093	1.4053	2.84002
KANTR	protein_coding	X	53094145	53170915	+	52.9573	0.000220574	0.0405021	0.494404	-2.02264	0.479386	0.969625
UBE2D4	protein_coding	7	43926438	43956137	+	71.208	0.00255268	0.076459	0.493968	-2.02442	0.63718	1.28992
CEP112	protein_coding	17	65635538	66192085	-	17.6848	0.00206363	0.0720458	0.493738	-2.02537	0.161696	0.327494
POLR3K	protein_coding	16	46407	53629	-	22.1524	0.000574744	0.0512502	0.493736	-2.02537	0.195446	0.395851
TAF1A	protein_coding	1	222557902	222589934	-	13.106	0.00206366	0.0720458	0.493063	-2.02814	0.117806	0.238927
SSRP1	protein_coding	11	57325985	57335878	-	241.488	0.00206222	0.0720458	0.492383	-2.03094	2.07482	4.21383
RTEL1	protein_coding	20	63657810	63696254	+	55.8011	0.000529846	0.0509653	0.492022	-2.03243	0.499273	1.01474
VARS	protein_coding	6	31777518	31795954	-	195.806	0.00390472	0.0876863	0.491101	-2.03624	1.68069	3.42229
KIF22	protein_coding	16	29790719	29805386	+	77.9337	0.00416671	0.0888349	0.490171	-2.0401	0.706817	1.44198
SAPCD1	protein_coding	6	31762799	31764852	+	8.60345	0.00274123	0.0785262	0.489398	-2.04332	0.0849383	0.173556
PPP5C	protein_coding	19	46346994	46392982	+	102.2	0.00153861	0.0668727	0.489385	-2.04338	0.88956	1.81771
ITPR2	protein_coding	12	26336515	26833199	-	756.559	0.000440118	0.0492849	0.488738	-2.04609	6.92133	14.1616
BEND3	protein_coding	6	107065182	107115270	-	16.2038	0.000751263	0.0532859	0.488677	-2.04634	0.1497	0.306337
TANGO6	protein_coding	16	68843604	69085181	+	35.1234	0.00367987	0.0859261	0.487368	-2.05184	0.314666	0.645643
RAD54L	protein_coding	1	46247688	46278474	+	14.0306	0.00249418	0.0754158	0.486545	-2.05531	0.127834	0.262739
C6orf163	protein_coding	6	87344849	87365464	+	10.5208	0.000482191	0.0504609	0.486492	-2.05553	0.0965446	0.19845
AL008721.2	sense_intronic	22	25476218	25479972	+	18.8828	0.00354677	0.0853158	0.486273	-2.05646	0.189782	0.39028
HERC2	protein_coding	15	28111040	28322153	-	546.239	3.09052e-05	0.0333983	0.485337	-2.06043	4.89055	10.0766
COG6	protein_coding	13	39655627	39791666	+	70.215	0.00182927	0.0694207	0.482323	-2.0733	0.600051	1.24408
AC064850.1	processed_pseudogene	2	135510546	135511944	-	10.7791	0.00193385	0.0707413	0.481648	-2.0762	0.0867495	0.18011
CAMKK1	protein_coding	17	3860315	3894892	-	78.4018	0.00202633	0.071713	0.481619	-2.07633	0.739194	1.53481
ESYT1	protein_coding	12	56118250	56144672	+	279.56	8.37297e-05	0.0339695	0.481439	-2.07711	2.28311	4.74225
CARMIL3	protein_coding	14	24052000	24069729	+	19.1639	0.00389146	0.0876863	0.479314	-2.08632	0.158679	0.331055
BCDIN3D-AS1	antisense_RNA	12	49828542	49841144	+	9.7109	0.00135555	0.0643763	0.478819	-2.08847	0.0806488	0.168433
MASP2	protein_coding	1	11026523	11047234	-	13.9286	0.000940279	0.056962	0.477477	-2.09434	0.123814	0.25931
C17orf53	protein_coding	17	44141906	44162477	+	10.2263	0.00137828	0.0647717	0.477144	-2.0958	0.0949699	0.199038
PRKDC	protein_coding	8	47773108	47960184	-	794.13	0.00138698	0.064837	0.47697	-2.09657	6.82977	14.3191
SHQ1	protein_coding	3	72749277	72861915	-	37.9339	0.00151473	0.0668067	0.476849	-2.0971	0.352102	0.738392
SLC25A5P2	processed_pseudogene	2	33839782	33840679	-	7.4654	0.00248958	0.0754158	0.476547	-2.09843	0.0631612	0.132539
CDC20	protein_coding	1	43358955	43363204	+	30.8613	0.00203572	0.071713	0.474431	-2.10779	0.295858	0.623607
PWAR5	TEC	15	24985053	24988233	+	13.6334	0.00117172	0.0617463	0.47409	-2.1093	0.111069	0.234278
TTLL4	protein_coding	2	218710845	218755417	+	91.7088	0.000571904	0.0512502	0.47379	-2.11064	0.764775	1.61417
PDE4A	protein_coding	19	10416773	10469632	+	45.6885	0.0019806	0.0714819	0.471986	-2.11871	0.373036	0.790355
KIF3B	protein_coding	20	32277664	32335012	+	101.068	0.0016611	0.0680204	0.47076	-2.12422	0.847672	1.80065
MSH5	protein_coding	6	31739948	31762835	+	39.3359	0.00100221	0.0589139	0.468612	-2.13396	0.357702	0.763321
EPRS	protein_coding	1	219968601	220046659	-	360.575	0.00261124	0.076905	0.468577	-2.13412	2.91418	6.2192
NR2C1	protein_coding	12	95020229	95073704	-	29.6247	0.00352949	0.0851703	0.466396	-2.1441	0.240265	0.515151
SMARCE1P2	processed_pseudogene	6	84429584	84430803	-	7.81827	0.000782704	0.0538118	0.465492	-2.14826	0.0625669	0.13441
WDR3	protein_coding	1	117929720	117966543	+	66.1533	0.00169057	0.068319	0.465086	-2.15014	0.546794	1.17568
PRPS2	protein_coding	X	12791355	12824223	+	51.9716	0.000788856	0.0541089	0.464155	-2.15445	0.429703	0.925774
PPARGC1B	protein_coding	5	149730298	149855023	+	121.509	0.000193691	0.0400852	0.4628	-2.16076	1.02665	2.21834
GINS1	protein_coding	20	25407727	25452629	+	23.5947	0.000984731	0.058457	0.462694	-2.16126	0.226949	0.490495
DMD	protein_coding	X	31097677	33339442	-	27.915	0.0029341	0.0796068	0.459824	-2.17475	0.244868	0.532525
ZNF30	protein_coding	19	34926903	34945171	+	9.07235	0.00168611	0.068319	0.459352	-2.17698	0.0803751	0.174975
QTRT1	protein_coding	19	10701430	10713438	+	29.4816	0.00271967	0.0779842	0.457028	-2.18805	0.266458	0.583023
ANK2	protein_coding	4	112818109	113383741	+	44.5449	0.00420257	0.0889385	0.456285	-2.19161	0.383457	0.84039
SLITRK5	protein_coding	13	87672615	87696273	+	34.2123	0.00203179	0.071713	0.455569	-2.19506	0.323471	0.710037
TIAM2	protein_coding	6	154832697	155257724	+	88.3287	0.00064197	0.0515686	0.454882	-2.19837	0.665097	1.46213
PRDM11	protein_coding	11	45095806	45235111	+	33.9927	0.00259985	0.0768854	0.454812	-2.19871	0.300221	0.660098
SAPCD2	protein_coding	9	137062124	137070589	-	55.6991	0.000203851	0.0405021	0.452194	-2.21144	0.498675	1.10279
LTV1	protein_coding	6	143843344	143863813	+	45.3626	0.00455233	0.0921414	0.451299	-2.21582	0.389767	0.863656
IARS	protein_coding	9	92210207	92293757	-	249.326	0.00286126	0.079458	0.450619	-2.21917	2.02808	4.50066
TTC27	protein_coding	2	32628032	32821052	+	22.4579	0.00192849	0.0706469	0.448837	-2.22798	0.196177	0.437079
AC005034.3	antisense_RNA	2	75660462	75662209	+	13.048	0.000782056	0.0538118	0.448496	-2.22967	0.11183	0.249346
ACSS1	protein_coding	20	25006230	25058981	-	55.8178	0.00154124	0.0668727	0.448156	-2.23137	0.49303	1.10013
LINC00987	lincRNA	12	9240003	9243053	+	17.0412	0.00256863	0.0767181	0.447795	-2.23317	0.153636	0.343094
FGF12	protein_coding	3	192139395	192767765	-	14.5513	0.00112119	0.0613037	0.444702	-2.2487	0.116694	0.26241
TUBGCP3	protein_coding	13	112485005	112588168	-	74.9059	0.000518307	0.0509653	0.444674	-2.24884	0.63419	1.42619
OR2W3	protein_coding	1	247895587	247896532	+	18.8801	0.00144401	0.0659074	0.44448	-2.24982	0.15624	0.351511
TRIM32	protein_coding	9	116687302	116701301	+	33.4919	0.00481125	0.0935756	0.441989	-2.2625	0.287823	0.651201
CDC7	protein_coding	1	91500893	91525765	+	15.7063	0.00087224	0.0558848	0.441828	-2.26332	0.131346	0.297277
FANCF	protein_coding	11	22622519	22626788	-	19.3661	0.000215167	0.0405021	0.44078	-2.26871	0.156391	0.354805
ZC3HAV1L	protein_coding	7	139025706	139036030	-	13.5839	0.00259597	0.0768854	0.440242	-2.27148	0.121187	0.275273
ADHFE1	protein_coding	8	66430185	66471602	+	13.8882	0.000667813	0.0515686	0.439636	-2.27461	0.11908	0.270861
ITGB3BP	protein_coding	1	63440770	63593722	-	11.2658	0.00195051	0.0710133	0.438382	-2.28112	0.0900919	0.20551
NREP	protein_coding	5	111662621	111997465	-	43.9474	0.00201803	0.071713	0.43754	-2.2855	0.404562	0.924627
ACACB	protein_coding	12	109116595	109268227	+	28.8511	0.00196491	0.0714497	0.437238	-2.28708	0.24928	0.570124
MAR2	protein_coding	1	220748225	220784816	+	15.3024	0.000442626	0.0493787	0.436997	-2.28835	0.116748	0.26716
FRAS1	protein_coding	4	78057570	78544270	+	114.808	0.00359488	0.0859261	0.436287	-2.29207	0.975961	2.23697
RPS4XP13	processed_pseudogene	11	57576292	57577081	-	17.1189	0.00398097	0.0877367	0.436084	-2.29313	0.123353	0.282865
TRIT1	protein_coding	1	39841022	39883512	-	42.5493	0.00466864	0.0929111	0.435244	-2.29756	0.333734	0.766776
HNRNPA1L2	protein_coding	13	52640786	52643797	+	16.7274	0.00345669	0.0847348	0.435069	-2.29849	0.142997	0.328678
ARHGEF25	protein_coding	12	57610180	57619380	+	12.7615	0.00495005	0.094708	0.434705	-2.30041	0.0851631	0.19591
POLA1	protein_coding	X	24693919	24996987	+	53.8582	0.00257849	0.0767181	0.432542	-2.31192	0.456278	1.05488
TMEM147-AS1	antisense_RNA	19	35540738	35546030	-	35.7221	0.00211273	0.0723126	0.430107	-2.325	0.315028	0.73244
AP001372.2	bidirectional_promoter_lncRNA	11	74493366	74498534	+	8.60729	0.00262093	0.076944	0.429971	-2.32574	0.0644525	0.1499
FAN1	protein_coding	15	30903852	30943109	+	47.2742	0.00337216	0.0842558	0.429512	-2.32823	0.393524	0.916213
CA12	protein_coding	15	63321378	63382162	-	176.229	0.00159258	0.0677273	0.427338	-2.34007	1.44175	3.37379
SLCO2B1	protein_coding	11	75100563	75206550	+	49.9007	0.00192025	0.0705196	0.427102	-2.34136	0.41915	0.981382
NDNF	protein_coding	4	121035613	121073022	-	6.91041	0.000122648	0.0370566	0.425937	-2.34776	0.0489036	0.114814
DDX12P	unprocessed_pseudogene	12	9418673	9448230	-	11.9441	0.000721214	0.0525137	0.424885	-2.35358	0.0948721	0.223289
SARS2	protein_coding	19	38915266	38930897	-	28.3996	0.0024254	0.0751195	0.423802	-2.35959	0.236535	0.558126
RBMXP2	processed_pseudogene	9	30689105	30690273	+	8.89597	0.00166122	0.0680204	0.423645	-2.36047	0.0688419	0.162499
AC099336.2	processed_pseudogene	1	202471864	202472118	-	115.582	0.00384726	0.0874615	0.423506	-2.36124	0.757342	1.78827
NCS1	protein_coding	9	130172578	130237305	+	83.6623	0.000231469	0.0405995	0.422983	-2.36416	0.700687	1.65654
ANKH	protein_coding	5	14704804	14871779	-	271.354	0.00128174	0.0638773	0.419265	-2.38513	2.01638	4.80933
LRIG1	protein_coding	3	66378797	66501264	-	48.9282	0.00403945	0.0877899	0.41825	-2.39091	0.418508	1.00062
AC093724.1	processed_pseudogene	2	131723253	131724280	-	16.4832	0.00266458	0.0773041	0.41805	-2.39206	0.130588	0.312373
CREB3	protein_coding	9	35732335	35737005	+	39.363	0.00404404	0.0877899	0.418019	-2.39224	0.323682	0.774323
PRDX4	protein_coding	X	23664262	23686400	+	79.7424	0.000967078	0.0578739	0.417635	-2.39444	0.58134	1.39198
AC023283.1	processed_transcript	10	116828761	116850206	-	13.4263	0.000492789	0.0509653	0.417581	-2.39475	0.117051	0.280307
TROAP	protein_coding	12	49323236	49331732	+	27.3955	0.00369124	0.0859261	0.416381	-2.40164	0.223313	0.536317
CX3CL1	protein_coding	16	57372458	57385049	+	42.7141	0.000402326	0.0480706	0.415203	-2.40846	0.356209	0.857916
TMTC4	protein_coding	13	100603927	100675094	-	36.6234	0.0011473	0.0613037	0.413712	-2.41714	0.303895	0.734556
GFM1	protein_coding	3	158644278	158692576	+	81.2506	0.00163755	0.0680204	0.412656	-2.42333	0.637873	1.54578
SLC26A2	protein_coding	5	149960737	149993456	+	474.66	0.00492245	0.094552	0.410094	-2.43846	3.47755	8.47987
DCLRE1A	protein_coding	10	113834725	113854384	-	22.2262	0.00344619	0.0846988	0.409928	-2.43945	0.166294	0.405667
TMEM150C	protein_coding	4	82483170	82562358	-	14.8227	0.00386792	0.0875774	0.406673	-2.45898	0.115044	0.282891
PFAS	protein_coding	17	8247618	8270492	+	50.044	0.00216791	0.072747	0.406448	-2.46034	0.421619	1.03733
RPL5P4	processed_pseudogene	1	35350722	35351608	+	30.5775	0.000831535	0.0554913	0.405611	-2.46541	0.23416	0.577302
USP51	protein_coding	X	55484616	55489203	-	6.36757	0.000647518	0.0515686	0.404553	-2.47187	0.050406	0.124597
DZANK1	protein_coding	20	18383367	18467282	-	13.1511	0.00160625	0.0677398	0.401162	-2.49276	0.0978543	0.243927
LYRM4	protein_coding	6	5102593	5260940	-	27.261	0.000658428	0.0515686	0.398958	-2.50653	0.215699	0.540658
LINC00662	lincRNA	19	27684580	27793941	-	35.1749	0.00363915	0.0859261	0.397988	-2.51264	0.274796	0.690462
KIAA1614	protein_coding	1	180913154	180951615	+	25.7143	0.000673848	0.0515686	0.396445	-2.52242	0.212911	0.537051
MAOB	protein_coding	X	43766611	43882448	-	70.7856	0.0005269	0.0509653	0.395832	-2.52633	0.536048	1.35423
PTPDC1	protein_coding	9	94030794	94109857	+	18.1503	0.000235685	0.0405995	0.393434	-2.54172	0.149644	0.380354
MRPS31P5	transcribed_unprocessed_pseudogene	13	52167709	52194466	-	13.8145	0.00032369	0.0454318	0.392716	-2.54637	0.111487	0.283888
CYP7B1	protein_coding	8	64587763	64798762	-	35.4338	0.00171706	0.0685503	0.392635	-2.54689	0.267752	0.681937
ARHGAP33	protein_coding	19	35774532	35788823	+	20.2432	0.000522734	0.0509653	0.389866	-2.56499	0.166107	0.426062
PDCD11	protein_coding	10	103396648	103446293	+	150.105	0.000317357	0.0452299	0.389237	-2.56913	1.15931	2.97842
ACY1	protein_coding	3	51983278	51989203	+	22.3305	0.0003335	0.0460713	0.388445	-2.57437	0.162455	0.41822
SHROOM4	protein_coding	X	50591647	50814303	-	164.855	0.000133793	0.0376363	0.388244	-2.5757	1.29663	3.33974
RRS1	protein_coding	8	66429028	66430734	+	34.636	0.00349347	0.0848192	0.383551	-2.60722	0.256575	0.668947
RWDD2B	protein_coding	21	29004384	29019379	-	25.0357	0.00101153	0.0589837	0.381834	-2.61894	0.191659	0.501943
LINC00665	lincRNA	19	36313067	36331719	-	47.9222	0.000341671	0.0465709	0.381654	-2.62017	0.373727	0.979228
NCAPH	protein_coding	2	96335787	96373846	+	26.7484	0.000950895	0.0572096	0.38156	-2.62082	0.208362	0.546079
TNS2	protein_coding	12	53046969	53064373	+	59.5195	0.00481058	0.0935756	0.380942	-2.62507	0.458301	1.20307
MARS2	protein_coding	2	197705369	197708388	+	22.3785	0.000182011	0.0400852	0.38018	-2.63034	0.182757	0.480711
PPP1R9A	protein_coding	7	94907202	95296416	+	31.6223	0.000902513	0.056289	0.37612	-2.65873	0.252931	0.672475
URB1	protein_coding	21	32311018	32393027	-	129.363	0.00206904	0.0720458	0.375474	-2.6633	1.00422	2.67455
TP73	protein_coding	1	3652520	3736202	+	26.5518	0.00158145	0.067571	0.374553	-2.66985	0.207171	0.553115
NNT	protein_coding	5	43602692	43707406	+	80.9529	0.000138679	0.0376363	0.372846	-2.68207	0.644687	1.7291
DST	protein_coding	6	56457987	56954629	-	1234.16	0.00309444	0.0810282	0.372224	-2.68656	9.40566	25.2688
BBOX1	protein_coding	11	27040725	27127810	+	28.7961	0.00147788	0.0660848	0.372068	-2.68768	0.233582	0.627795
BCS1L	protein_coding	2	218658764	218663444	+	35.6116	0.00174657	0.0686261	0.36949	-2.70643	0.265131	0.717558
ITGA9	protein_coding	3	37452115	37823515	+	40.6983	0.00101156	0.0589837	0.369147	-2.70895	0.3137	0.849798
LRIG3	protein_coding	12	58872149	58920523	-	76.823	0.00432009	0.0901129	0.368156	-2.71624	0.619289	1.68214
CENPJ	protein_coding	13	24882284	24922890	-	30.581	0.000640672	0.0515686	0.367839	-2.71858	0.233168	0.633886
RPS21P4	processed_pseudogene	4	16256308	16256556	-	7.83539	0.000806152	0.0543495	0.367769	-2.7191	0.0573035	0.155814
CTTNBP2	protein_coding	7	117710651	117874140	-	138.519	0.0036202	0.0859261	0.366622	-2.72761	1.0447	2.84954
DUSP12	protein_coding	1	161749758	161757239	+	21.6716	0.000488021	0.0508006	0.364787	-2.74132	0.168279	0.461308
SCFD2	protein_coding	4	52872982	53366076	-	46.9076	0.000871994	0.0558848	0.361436	-2.76674	0.352334	0.974818
CUEDC1	protein_coding	17	57861243	57955324	-	110.33	0.00335459	0.0840438	0.356539	-2.80475	0.796775	2.23475
HLF	protein_coding	17	55265012	55325066	+	69.6137	0.00210647	0.0723126	0.354564	-2.82037	0.515824	1.45481
CES3	protein_coding	16	66961237	66975149	+	85.4715	0.000481304	0.0504609	0.354129	-2.82383	0.698452	1.97231
PAQR8	protein_coding	6	52361421	52407778	+	173.155	0.00138031	0.0647717	0.353934	-2.82539	1.19107	3.36522
CDCA3	protein_coding	12	6844793	6852067	-	19.0445	0.000459477	0.0494288	0.351876	-2.84191	0.143614	0.408139
LRP5	protein_coding	11	68312609	68449276	+	105.757	0.00397866	0.0877367	0.350018	-2.857	0.745409	2.12963
ZNF827	protein_coding	4	145757627	145938636	-	67.8746	0.000530979	0.0509653	0.347403	-2.8785	0.474216	1.36503
ZNF658	protein_coding	9	66856426	66932142	+	18.2392	0.000737988	0.0530485	0.342612	-2.91876	0.136185	0.397492
AC019080.1	sense_overlapping	2	177283508	177392692	-	26.4271	0.000861322	0.0558848	0.342137	-2.9228	0.196318	0.573798
CCND1	protein_coding	11	69641087	69654475	+	1013.34	0.000779624	0.0538118	0.337815	-2.9602	6.5184	19.2958
KATNAL1	protein_coding	13	30202630	30307485	-	49.6657	0.000564539	0.0512502	0.335724	-2.97864	0.347002	1.03359
PGBD1	protein_coding	6	28281572	28302550	+	11.3232	6.89497e-06	0.0210634	0.335654	-2.97926	0.0757196	0.225588
USP13	protein_coding	3	179652755	179789402	+	40.0503	0.00470328	0.0929662	0.326899	-3.05905	0.261889	0.801132
DTYMK	protein_coding	2	241675742	241686992	-	30.8473	4.44322e-05	0.0333983	0.324216	-3.08436	0.220073	0.678784
AL596244.1	sense_overlapping	9	121815674	121819453	-	16.6213	0.00286003	0.079458	0.323428	-3.09188	0.0955065	0.295294
ADH7	protein_coding	4	99412261	99435738	-	205.456	0.0035886	0.0859027	0.323176	-3.09429	1.45676	4.50765
TSPEAR-AS1	antisense_RNA	21	44506807	44516576	+	6.65295	0.004507	0.0918266	0.320524	-3.11989	0.0424826	0.132541
PTN	protein_coding	7	137227341	137343866	-	120.949	0.000175814	0.0400852	0.318708	-3.13767	0.816471	2.56181
AC093525.2	protein_coding	16	2496032	2520219	+	12.3634	0.00323954	0.0827858	0.31515	-3.17309	0.0842838	0.26744
WNK4	protein_coding	17	42780678	42796937	+	181.429	9.89711e-05	0.0352516	0.310077	-3.225	1.29051	4.16189
ROR1	protein_coding	1	63774022	64181499	+	20.7319	0.000186506	0.0400852	0.310033	-3.22546	0.140526	0.453263
THRIL	antisense_RNA	12	125025434	125027411	-	29.9703	0.000603339	0.0512648	0.307381	-3.25329	0.136591	0.444371
FANCI	protein_coding	15	89243949	89317262	+	64.2743	0.0011493	0.0613037	0.304694	-3.28199	0.438671	1.43971
GLB1L2	protein_coding	11	134331874	134378342	+	17.3582	0.000143558	0.0376363	0.30003	-3.333	0.103638	0.345425
CCNA2	protein_coding	4	121816444	121823934	-	28.932	0.00288519	0.079458	0.29977	-3.33589	0.203911	0.680226
EXO1	protein_coding	1	241847967	241895149	+	15.7777	0.00182184	0.0694207	0.296654	-3.37093	0.0998798	0.336688
HIST1H1B	protein_coding	6	27866849	27867530	-	86.211	0.00288665	0.079458	0.29643	-3.37347	0.577607	1.94854
DUBR	lincRNA	3	107240692	107326965	+	11.9769	2.65646e-05	0.0333983	0.294802	-3.39211	0.0733355	0.248762
SNTB1	protein_coding	8	120535745	120813274	-	85.0899	0.000923053	0.0568505	0.291863	-3.42627	0.514692	1.76347
ZWINT	protein_coding	10	56357228	56361276	-	32.5427	0.0011013	0.0612276	0.290432	-3.44314	0.202429	0.696991
NME1-NME2	protein_coding	17	51153590	51171745	+	31.8136	0.00101926	0.0591993	0.290233	-3.44551	0.182238	0.627905
BUB1B	protein_coding	15	40161023	40221137	+	37.0681	0.00332785	0.0838437	0.286311	-3.4927	0.242808	0.848055
TRAIP	protein_coding	3	49828599	49856575	-	9.46162	2.31613e-06	0.0183827	0.283052	-3.53291	0.0579309	0.204665
NPHP3-ACAD11	protein_coding	3	132558142	132722460	-	10.2357	0.000296518	0.0436117	0.282236	-3.54314	0.0613114	0.217235
NFATC2	protein_coding	20	51386957	51562832	-	340.176	0.00369344	0.0859261	0.281817	-3.54841	1.85343	6.57672
SHCBP1	protein_coding	16	46580554	46621627	-	24.2674	0.00160274	0.0677398	0.28047	-3.56544	0.141597	0.504855
SMO	protein_coding	7	129188872	129213546	+	91.7759	0.00225124	0.0735397	0.278197	-3.59457	0.553608	1.98998
EIF2AK4	protein_coding	15	39934146	40035592	+	147.387	0.000766384	0.0538118	0.272851	-3.665	0.838125	3.07173
CSPG4P13	transcribed_unprocessed_pseudogene	15	77894684	77904675	+	7.86899	0.00191027	0.0704979	0.271213	-3.68714	0.04771	0.175913
TUB	protein_coding	11	8019244	8106113	+	22.1733	0.000695995	0.0516978	0.269921	-3.70479	0.136528	0.50581
ZNF521	protein_coding	18	25061926	25352191	-	13.7467	0.00079476	0.0541371	0.268233	-3.7281	0.0633754	0.23627
PIGCP1	processed_pseudogene	11	33075566	33076461	-	16.0563	8.64315e-06	0.0212931	0.263279	-3.79825	0.0970574	0.368648
SCARA5	protein_coding	8	27869882	27992728	-	10.7483	0.000581207	0.0512502	0.262383	-3.81122	0.0516218	0.196742
ANXA5	protein_coding	4	121667955	121697114	-	289.205	0.00488637	0.0942308	0.240709	-4.15439	1.39747	5.80565
AC138811.2	protein_coding	16	18788063	18801520	-	23.3523	0.000451186	0.0494288	0.237957	-4.20244	0.116089	0.487855
ARHGAP6	protein_coding	X	11137543	11665702	-	19.5602	0.000369486	0.0470972	0.235799	-4.2409	0.108068	0.458304
CDC45	protein_coding	22	19479459	19520613	+	17.4393	0.000272067	0.0436117	0.22452	-4.45394	0.0884405	0.393908
PRKCA	protein_coding	17	66302636	66810744	+	93.1159	8.503e-05	0.0339695	0.224422	-4.4559	0.477594	2.12811
COL4A4	protein_coding	2	227002711	227164114	-	16.0235	0.0012219	0.0630421	0.219779	-4.55003	0.0837273	0.380962
CCDC86	protein_coding	11	60842071	60851082	+	33.9833	1.62916e-05	0.0321085	0.209617	-4.77061	0.159427	0.760566
UGT8	protein_coding	4	114598455	114678225	+	16.5546	0.00193586	0.0707413	0.199768	-5.0058	0.0759425	0.380153
SLC1A4	protein_coding	2	64988477	65023866	+	174.881	0.00153855	0.0668727	0.191188	-5.23046	0.758705	3.96838
IQCJ-SCHIP1	protein_coding	3	158962235	159897367	+	51.5276	0.00394462	0.0876863	0.181239	-5.51759	0.203934	1.12522
PCDHB16	protein_coding	5	141181399	141186400	+	15.2015	0.00226984	0.0735556	0.160832	-6.21766	0.0533418	0.331661
SFRP1	protein_coding	8	41261958	41309498	-	469.453	0.00102739	0.0594001	0.156456	-6.39156	1.30732	8.3558
TFAP2B	protein_coding	6	50818723	50847614	+	40.1372	0.00152085	0.0668067	0.142176	-7.03355	0.13537	0.952133
ASXL1	protein_coding	20	32358344	32439320	+	962.122	0.00131355	0.0640932	0.111851	-8.9405	3.43206	30.6843
TNFRSF19	protein_coding	13	23570370	23676105	+	126.865	0.00294387	0.0797611	0.105796	-9.45215	0.291456	2.75488
