# Supplementary material for: Deregulation of Biologically Significant Genes and Associated Molecular Pathways in the Oral Epithelium of Electronic Cigarette Users
Source: Int J Mol Sci. 2019 Feb 10;20(3):738. doi: 10.3390/ijms20030738 (PMC6386888; doi:10.3390/ijms20030738)
Supplement: Supplementary file 1 [file ijms-20-00738-s001.zip › Suppl files_rev/Suppl. Table S2.xlsx]

## Sheet: Sheet1
Supp. Table 2. Compiled list of aberrantly expressed transcripts and associated genomic loci (if annotated) in cigarette smokers versus controls
Gene ID	Gene type	Chromosome	Start	Stop	Strand	Total counts	P-value (Smoker vs. NS)	FDR step up (Smoker vs. NS)	Ratio (Smoker vs. NS)	Fold change (Smoker vs. NS)	LSMean(Smoker) (Smoker vs. NS)	LSMean(NS) (Smoker vs. NS)
KRTAP7-1	protein_coding	21	30829039	30829760	-	51.3	1.93e-05	0.00529	17.2	17.2	1.43	0.0832
CYP1A1	protein_coding	15	74719542	74725611	-	27.4	1.02e-08	0.000302	12.7	12.7	0.857	0.0674
WFDC12	protein_coding	20	45123425	45124466	-	1810	6.21e-05	0.00871	9.61	9.61	54.4	5.66
CKM	protein_coding	19	45306414	45322978	-	12.6	0.00471	0.0681	9.44	9.44	0.326	0.0345
LOR	protein_coding	1	153259700	153262123	+	100	1.89e-05	0.00529	8.92	8.92	3.04	0.341
AC010336.4	antisense_RNA	19	7912648	7913519	-	21.5	0.00294	0.0551	8.52	8.52	0.291	0.0341
LCE3A	protein_coding	1	152622834	152623104	-	125	0.000384	0.0197	7.66	7.66	3.33	0.435
TBX4	protein_coding	17	61452404	61485111	+	8.52	0.00482	0.0689	7.42	7.42	0.251	0.0338
LCE3D	protein_coding	1	152579381	152580505	-	9600	2.09e-05	0.00538	7.2	7.2	252	35
LCE3E	protein_coding	1	152565654	152566773	-	1540	1.15e-07	0.000679	6.94	6.94	39.5	5.7
CDSN	protein_coding	6	31115090	31120447	-	117	0.000297	0.0172	6.74	6.74	3.31	0.491
KCNK15	protein_coding	20	44745780	44752314	+	8.27	0.00411	0.0641	6.21	6.21	0.24	0.0387
MAPK8IP1P1	processed_pseudogene	17	46243606	46245045	+	17.1	0.00139	0.0366	6.12	6.12	0.229	0.0375
AC007679.2	antisense_RNA	2	205989585	206000859	+	20	0.00287	0.0542	5.51	5.51	0.187	0.0339
UGT2B29P	unprocessed_pseudogene	4	68509441	68517648	-	11.4	0.000341	0.0186	5.28	5.28	0.238	0.045
H19	processed_transcript	11	1995163	2001471	-	3180	0.000122	0.0119	5.23	5.23	79.7	15.2
ABHD17AP4	processed_pseudogene	22	20667836	20670985	-	14.2	0.00253	0.0508	5.07	5.07	0.345	0.068
AC138305.3	TEC	16	63397707	63397947	+	104	0.000207	0.0148	4.93	4.93	1.84	0.373
AL445238.1	transcribed_unprocessed_pseudogene	13	63828840	63844126	-	24.1	0.00434	0.0659	4.89	4.89	0.64	0.131
CDC37P2	processed_pseudogene	16	28413703	28415019	+	19.1	0.000334	0.0184	4.81	4.81	0.358	0.0744
AL049767.1	transcribed_unitary_pseudogene	20	45137706	45138977	-	21.1	0.000514	0.0222	4.66	4.66	0.478	0.103
KRT1	protein_coding	12	52674736	52680408	-	2500	7.34e-05	0.00935	4.61	4.61	57.3	12.4
AC126544.2	TEC	17	45592621	45593370	+	14.8	0.00358	0.06	4.42	4.42	0.218	0.0494
MTCO1P12	unprocessed_pseudogene	1	631074	632617	+	10000	0.00277	0.0533	4.39	4.39	231	52.6
KRT10	protein_coding	17	40818117	40822596	-	482	6.23e-06	0.00348	4.33	4.33	10.1	2.34
BACE2-IT1	antisense_RNA	21	41180097	41180627	+	34.7	1.75e-05	0.00507	4.22	4.22	0.751	0.178
SMPD4P1	transcribed_unprocessed_pseudogene	22	20602595	20656915	-	13.7	0.00237	0.0492	4.22	4.22	0.242	0.0574
SPRR2B	protein_coding	1	153070224	153070841	-	3130	0.000396	0.0201	3.82	3.82	63.4	16.6
B3GALT5-AS1	antisense_RNA	21	39597147	39612822	-	15.3	0.0017	0.041	3.78	3.78	0.283	0.0749
RUNDC3B	protein_coding	7	87627548	87832297	+	7.08	0.00277	0.0533	3.77	3.77	0.167	0.0443
TMEM88B	protein_coding	1	1426128	1427788	+	11.1	0.00377	0.0614	3.75	3.75	0.201	0.0536
HTR3A	protein_coding	11	113974881	113990314	+	155	0.000724	0.0258	3.62	3.62	3.45	0.951
LINC02028	processed_transcript	3	194005259	194070971	-	344	0.00196	0.044	3.58	3.58	7.01	1.96
GPX2	protein_coding	14	64939152	64942906	-	86.4	1.77e-06	0.00218	3.55	3.55	2.07	0.584
TSPYL4	protein_coding	6	116249961	116254141	-	1380	4.53e-06	0.00298	3.52	3.52	30.6	8.69
SNORA4	snoRNA	X	82561201	82561348	+	9.34	0.00234	0.0488	3.48	3.48	0.185	0.0533
DHX40P1	transcribed_unprocessed_pseudogene	17	59976009	60002385	-	6.23	0.000395	0.02	3.44	3.44	0.134	0.039
AL157762.1	sense_intronic	13	108267320	108267735	+	6.53	0.00216	0.0468	3.37	3.37	0.135	0.0402
KRT33B	protein_coding	17	41363494	41369801	-	162	0.000745	0.0262	3.35	3.35	3.83	1.14
KLK14	protein_coding	19	51077495	51084246	-	22.7	0.000965	0.0299	3.34	3.34	0.564	0.169
AC136475.5	lincRNA	11	327171	330123	+	7.38	0.00233	0.0487	3.33	3.33	0.135	0.0406
KPRP	protein_coding	1	152759561	152762053	+	60800	0.00179	0.042	3.33	3.33	1240	371
AC010761.5	antisense_RNA	17	28749731	28750080	-	106	0.00113	0.0324	3.29	3.29	1.55	0.47
AL161932.1	processed_pseudogene	10	32111644	32111790	-	5.91	3.14e-06	0.00281	3.28	3.28	0.123	0.0376
AC005726.5	antisense_RNA	17	28573117	28574244	+	29.7	0.003	0.0555	3.26	3.26	0.57	0.175
TUBB8P7	transcribed_unprocessed_pseudogene	16	90093154	90096355	+	14.1	0.00341	0.0588	3.17	3.17	0.268	0.0845
AC141257.1	lincRNA	16	33370473	33372916	-	11.2	0.00374	0.0611	3.15	3.15	0.226	0.0718
LYPD5	protein_coding	19	43795929	43827207	-	888	0.000944	0.0295	3.15	3.15	18.4	5.83
TFF3	protein_coding	21	42311667	42315652	-	6.56	0.000381	0.0197	3.15	3.15	0.107	0.0338
AC010329.2	unprocessed_pseudogene	19	20691336	20697616	+	5.51	0.000125	0.012	3.13	3.13	0.109	0.0349
CFAP58-AS1	antisense_RNA	10	104351591	104353576	-	22.5	0.000865	0.0284	3.13	3.13	0.378	0.121
OR2B2	protein_coding	6	27911185	27912397	-	7.6	0.00028	0.0168	3.1	3.1	0.122	0.0392
AC008915.2	lincRNA	16	23452758	23457607	+	8.16	0.000937	0.0294	3.09	3.09	0.169	0.0546
GLB1L3	protein_coding	11	134274245	134319565	+	6.84	0.000172	0.0136	3.07	3.07	0.131	0.0427
ABHD8	protein_coding	19	17292131	17310237	-	227	7.77e-08	0.000605	3.06	3.06	4.15	1.35
PPP1R14C	protein_coding	6	150143076	150250358	+	381	0.000327	0.0181	3.05	3.05	6.49	2.13
SDCBPP2	processed_pseudogene	8	69942948	69944649	+	13.3	0.000281	0.0169	3.05	3.05	0.242	0.0794
IYD	protein_coding	6	150368892	150405970	+	20.6	0.000518	0.0223	3.04	3.04	0.365	0.12
AL096814.1	protein_coding	6	42155426	42163440	+	22.7	6.03e-05	0.00869	3.03	3.03	0.401	0.132
FAM25G	protein_coding	10	47487219	47491694	-	1190	0.000871	0.0285	3.02	3.02	23	7.61
KRT17P3	unprocessed_pseudogene	17	30567700	30571749	-	9.42	0.00294	0.0551	3.02	3.02	0.183	0.0607
CTGF	protein_coding	6	131948176	131951374	-	4540	6.44e-08	0.000605	3.01	3.01	86.7	28.8
SMARCE1P4	processed_pseudogene	8	37095150	37095391	+	12.7	0.00379	0.0615	2.99	2.99	0.237	0.0792
AC006994.2	bidirectional_promoter_lncRNA	2	210171518	210233977	+	5.18	0.00232	0.0487	2.96	2.96	0.1	0.0338
AL590644.1	lincRNA	1	17189783	17197618	+	69.1	0.00319	0.0568	2.96	2.96	1.33	0.449
AL121758.1	protein_coding	20	646626	675801	-	276	0.000982	0.0302	2.95	2.95	5.68	1.93
KRT17	protein_coding	17	41619437	41624843	-	33500	4.08e-05	0.00733	2.95	2.95	622	211
NPB	protein_coding	17	81900745	81902906	+	6.88	0.0028	0.0535	2.95	2.95	0.114	0.0387
KLK9	protein_coding	19	51003111	51009635	-	12.5	0.000812	0.0275	2.94	2.94	0.19	0.0645
LINC00707	lincRNA	10	6779598	6842907	+	425	0.000241	0.0156	2.94	2.94	7.37	2.51
MB	protein_coding	22	35606764	35637952	-	6.33	0.00391	0.0624	2.93	2.93	0.127	0.0433
NALCN	protein_coding	13	101053776	101416493	-	10.3	0.000524	0.0223	2.93	2.93	0.231	0.0788
SRXN1	protein_coding	20	646615	653371	-	1130	9.18e-07	0.00181	2.93	2.93	22.6	7.71
TOMM22P5	processed_pseudogene	10	118643760	118644199	+	6.75	0.0045	0.0669	2.93	2.93	0.142	0.0486
CPA5	protein_coding	7	130344816	130368731	+	6.62	0.00398	0.0629	2.92	2.92	0.134	0.0458
RBP3	protein_coding	10	47348371	47357876	+	4.88	0.000204	0.0148	2.92	2.92	0.1	0.0344
AC009065.2	sense_overlapping	16	2091436	2095434	+	8.54	0.00417	0.0646	2.91	2.91	0.176	0.0603
AC074387.1	lincRNA	2	109758799	109760365	-	33.8	0.00303	0.0555	2.9	2.9	0.645	0.223
GNRHR	protein_coding	4	67739328	67754361	-	59.8	7.65e-06	0.00383	2.89	2.89	1.2	0.417
SPRR5	protein_coding	1	152947154	152949259	+	181	5.85e-06	0.00333	2.89	2.89	3.3	1.14
AC010653.2	TEC	16	71859680	71860677	+	31.8	0.00025	0.0157	2.87	2.87	0.521	0.181
EFCC1	protein_coding	3	129001629	129040743	+	5.4	0.000241	0.0156	2.87	2.87	0.108	0.0378
AC026412.1	transcribed_unprocessed_pseudogene	5	1598920	1634006	-	107	0.0045	0.0669	2.86	2.86	2.15	0.752
ZP3	protein_coding	7	76397518	76442072	+	150	4.6e-05	0.00755	2.86	2.86	2.62	0.917
AL049569.1	antisense_RNA	1	16978926	17005092	+	33.4	6.94e-05	0.00904	2.85	2.85	0.655	0.23
PNLIPRP3	protein_coding	10	116427867	116477958	+	300	0.00104	0.0312	2.85	2.85	6.41	2.25
AP004782.1	TEC	11	133064697	133068130	+	4.63	0.00138	0.0364	2.82	2.82	0.0975	0.0346
AL360181.5	protein_coding	10	133309410	133352530	+	5.95	0.000572	0.0228	2.8	2.8	0.129	0.0461
C6orf15	protein_coding	6	31111223	31112560	-	8.21	0.000519	0.0223	2.79	2.79	0.162	0.0582
TXNRD1	protein_coding	12	104215779	104350306	+	2160	4.57e-06	0.00298	2.78	2.78	40.2	14.4
AC104024.2	lincRNA	17	17011914	17014991	-	11.1	0.00218	0.0469	2.77	2.77	0.154	0.0557
PSG6	protein_coding	19	42902079	42919564	-	8.64	0.00297	0.0553	2.76	2.76	0.172	0.0621
SNORA77B	snoRNA	22	20126402	20126527	+	11.1	0.00354	0.0598	2.76	2.76	0.139	0.0503
AC091987.1	lincRNA	5	104917492	105246365	-	7.99	0.00147	0.0377	2.75	2.75	0.157	0.0572
AC092634.5	lincRNA	7	63888200	63900795	-	6.16	0.00179	0.042	2.75	2.75	0.101	0.0367
KRT16	protein_coding	17	41609778	41615900	-	61000	0.000168	0.0135	2.75	2.75	1130	411
CES1	protein_coding	16	55802851	55833338	-	807	0.00081	0.0275	2.74	2.74	16.7	6.08
RN7SL480P	misc_RNA	1	150211632	150211926	+	60.1	0.000865	0.0284	2.74	2.74	0.91	0.332
LINC01137	antisense_RNA	1	37454879	37474412	-	56.2	0.00013	0.0122	2.73	2.73	1.11	0.406
SLC9B1P1	unprocessed_pseudogene	Y	11340579	11385688	-	8.17	0.00265	0.052	2.72	2.72	0.121	0.0443
GSDMA	protein_coding	17	39953263	39977767	+	353	0.000225	0.0153	2.7	2.7	7.09	2.63
MTCO2P22	processed_pseudogene	5	100052859	100053540	-	16.5	0.000219	0.0151	2.7	2.7	0.264	0.0979
SNORA5A	snoRNA	7	45104349	45104483	-	31.4	0.000905	0.0291	2.7	2.7	0.462	0.171
AL512378.1	processed_pseudogene	6	53206598	53208698	-	6.78	0.0032	0.0569	2.69	2.69	0.124	0.0461
ATP5J2P6	processed_pseudogene	15	66414933	66415199	-	12.1	0.000908	0.0291	2.69	2.69	0.212	0.0788
DEFB103A	protein_coding	8	7881204	7882665	+	510	0.00117	0.0331	2.68	2.68	9.71	3.63
DEFB103B	protein_coding	8	7428888	7430349	-	510	0.00117	0.0331	2.68	2.68	9.71	3.63
LIPN	protein_coding	10	88761406	88778243	+	11	0.000453	0.0209	2.68	2.68	0.201	0.0752
AC068385.1	antisense_RNA	11	45905941	45906462	-	9.44	0.00446	0.0667	2.67	2.67	0.138	0.0519
AL109976.1	lincRNA	20	3239705	3245383	+	134	2.32e-05	0.00556	2.66	2.66	2.55	0.962
CEACAMP10	transcribed_processed_pseudogene	19	43211791	43248647	-	6.75	0.00416	0.0646	2.66	2.66	0.115	0.0431
SNORA46	snoRNA	14	77466284	77466437	+	6.53	0.00344	0.0589	2.63	2.63	0.0981	0.0374
AL390718.1	lincRNA	1	180117140	180123891	-	8.83	0.0036	0.0601	2.62	2.62	0.156	0.0596
AL672296.1	processed_pseudogene	1	248771635	248773793	-	5.7	0.0017	0.041	2.62	2.62	0.101	0.0386
CTF1	protein_coding	16	30896607	30903561	+	9.56	0.00185	0.0428	2.62	2.62	0.156	0.0594
SORD2P	transcribed_unprocessed_pseudogene	15	44825747	44884695	-	425	1.9e-05	0.00529	2.62	2.62	7.48	2.86
AL365440.1	processed_pseudogene	1	158523672	158525839	+	43.9	0.00231	0.0484	2.6	2.6	0.512	0.197
KRTAP9-8	protein_coding	17	41238045	41239005	+	12.2	0.0024	0.0494	2.6	2.6	0.165	0.0634
AC011611.2	lincRNA	12	75964440	75967063	+	12.4	0.00169	0.0409	2.58	2.58	0.207	0.0804
KLHL30	protein_coding	2	238138722	238152948	+	16.9	0.00218	0.0469	2.58	2.58	0.26	0.101
AC027763.1	processed_pseudogene	17	6927472	6928192	-	148	0.000318	0.0178	2.57	2.57	2.69	1.05
AL772284.1	processed_pseudogene	X	118938153	118939135	+	20.8	0.00156	0.039	2.57	2.57	0.358	0.139
AC090061.1	lincRNA	12	68674371	68687756	-	6.18	0.00439	0.0662	2.56	2.56	0.123	0.048
BAG3	protein_coding	10	119651370	119677820	+	7040	0.00116	0.033	2.56	2.56	86.6	33.9
CISD1P1	processed_pseudogene	2	19826249	19826576	+	5.77	0.00106	0.0315	2.55	2.55	0.118	0.0461
CTH	protein_coding	1	70411218	70439852	+	97.2	0.000153	0.013	2.55	2.55	1.7	0.666
AL031710.2	sense_intronic	16	1707252	1707974	+	28.8	0.000872	0.0285	2.54	2.54	0.467	0.184
LCE5A	protein_coding	1	152510844	152512178	+	53.4	0.00469	0.0681	2.54	2.54	0.946	0.372
ABO	protein_coding	9	133250401	133275215	-	486	0.000192	0.0143	2.53	2.53	8.52	3.37
AC090772.3	lincRNA	18	24159509	24162212	-	24.3	0.00339	0.0585	2.53	2.53	0.402	0.159
AL138752.1	processed_pseudogene	9	37836044	37836395	+	125	1.74e-05	0.00507	2.53	2.53	2.37	0.935
RPL23AP87	transcribed_processed_pseudogene	17	83226897	83240805	+	198	0.00475	0.0685	2.53	2.53	3.43	1.36
AC007283.1	3prime_overlapping_ncRNA	2	201166965	201167547	+	235	0.000971	0.0299	2.52	2.52	3.66	1.45
AC098799.1	processed_pseudogene	4	68293127	68294365	+	34	0.00322	0.0572	2.52	2.52	0.631	0.251
AC117386.1	lincRNA	3	150202174	150225191	-	42.4	0.00114	0.0326	2.52	2.52	0.754	0.3
FOXA3	protein_coding	19	45863989	45873798	+	5.72	0.00396	0.0628	2.52	2.52	0.0989	0.0393
TPTEP1	transcribed_unprocessed_pseudogene	22	16601887	16698743	+	340	0.000414	0.0204	2.51	2.51	6.06	2.42
DIP2A-IT1	sense_intronic	21	46462471	46469307	+	7.46	0.000584	0.0231	2.48	2.48	0.12	0.0483
DUSP14	protein_coding	17	37489831	37513502	+	5670	2.59e-05	0.00588	2.48	2.48	111	44.7
ETF1P3	processed_pseudogene	X	65794345	65795836	+	20.4	0.000822	0.0276	2.48	2.48	0.384	0.155
SPRR2E	protein_coding	1	153093135	153106185	-	33200	0.000245	0.0156	2.48	2.48	563	227
AP000640.1	antisense_RNA	11	59753015	59754976	-	8.43	0.00255	0.0509	2.47	2.47	0.128	0.0516
TEPP	protein_coding	16	57976435	57988117	+	43.5	0.00032	0.0178	2.47	2.47	0.782	0.317
LY6G6C	protein_coding	6	31718648	31721846	-	1210	0.000541	0.0223	2.46	2.46	24.4	9.91
SNORD15B	snoRNA	11	75404421	75404567	+	42.9	0.00352	0.0597	2.46	2.46	0.619	0.251
AL020997.1	processed_pseudogene	1	27739091	27739440	+	7.8	0.00145	0.0373	2.45	2.45	0.139	0.0565
SIRPA	protein_coding	20	1894167	1940593	+	2670	0.000215	0.0151	2.45	2.45	49.4	20.1
AC130360.2	processed_pseudogene	8	7418991	7420547	+	5.56	0.00201	0.0448	2.44	2.44	0.0842	0.0345
HSP90AA1	protein_coding	14	102080738	102139700	-	29300	9.01e-06	0.00403	2.44	2.44	376	154
IL36B	protein_coding	2	113022091	113052868	-	156	0.000171	0.0136	2.44	2.44	3.01	1.23
MAGEC2	protein_coding	X	142202345	142205291	-	4.54	0.00236	0.049	2.44	2.44	0.0919	0.0377
AC005786.3	antisense_RNA	19	3544199	3557570	+	180	0.00228	0.048	2.43	2.43	2.76	1.14
AL357315.2	processed_pseudogene	6	104860449	104862124	+	7.78	0.00368	0.0607	2.43	2.43	0.16	0.0661
C17orf77	antisense_RNA	17	74584679	74594210	+	5.61	0.00467	0.0681	2.43	2.43	0.103	0.0423
GNE	protein_coding	9	36214441	36277057	-	2230	0.000209	0.0148	2.43	2.43	40.9	16.8
PAPOLB	protein_coding	7	4857733	4861995	-	7.63	0.00459	0.0676	2.43	2.43	0.15	0.062
AC009088.3	antisense_RNA	16	31131433	31131878	+	3570	0.000358	0.0189	2.42	2.42	51.9	21.4
TREX2	protein_coding	X	153444720	153470588	-	497	0.00029	0.017	2.4	2.4	9.41	3.91
EID3	protein_coding	12	104303739	104305206	+	348	0.000344	0.0186	2.39	2.39	6.23	2.6
EML1	protein_coding	14	99737693	99942061	+	851	0.0025	0.0506	2.39	2.39	16.7	6.98
HOXA1	protein_coding	7	27092993	27095997	-	31.8	0.000972	0.0299	2.39	2.39	0.671	0.28
SIRPAP1	processed_pseudogene	22	30542536	30544306	+	109	0.00142	0.0369	2.39	2.39	2.18	0.912
BX284668.2	lincRNA	1	16870945	16874093	+	5.58	0.000933	0.0294	2.38	2.38	0.0895	0.0375
CYP4F3	protein_coding	19	15640897	15662826	+	1410	0.00417	0.0646	2.38	2.38	23.1	9.7
AC011379.1	sense_intronic	5	140200163	140203188	+	17.6	0.00442	0.0664	2.37	2.37	0.258	0.109
AC087741.2	lincRNA	17	80149627	80149799	+	12.9	0.00251	0.0506	2.37	2.37	0.218	0.092
IL36A	protein_coding	2	113005461	113008045	+	19900	0.000229	0.0154	2.37	2.37	365	154
NRIR	antisense_RNA	2	6828514	6840465	-	6.97	0.00247	0.0503	2.37	2.37	0.0898	0.0379
AC007032.1	antisense_RNA	7	106285480	106286327	+	70.2	0.0018	0.0421	2.36	2.36	0.977	0.414
GNG10	protein_coding	9	111661335	111670247	+	69.7	0.000877	0.0285	2.36	2.36	1.18	0.498
NT5C3A	protein_coding	7	33014114	33062798	-	1030	0.000553	0.0225	2.36	2.36	16.7	7.11
PCGF7P	processed_pseudogene	19	22137931	22138982	+	5.12	0.000243	0.0156	2.36	2.36	0.0888	0.0376
PRMT5-AS1	antisense_RNA	14	22918947	22926901	+	119	9.96e-05	0.0107	2.36	2.36	1.93	0.819
AC026241.1	processed_pseudogene	8	46972476	46974618	-	38.6	0.000442	0.0207	2.35	2.35	0.642	0.273
AC111152.3	processed_pseudogene	15	30044455	30045297	+	7.53	0.00189	0.0432	2.35	2.35	0.132	0.0561
GALNT1	protein_coding	18	35581117	35711835	+	20300	5.92e-07	0.00157	2.35	2.35	370	157
PSORS1C2	protein_coding	6	31137536	31139351	-	40	0.000478	0.0217	2.35	2.35	0.554	0.236
STEAP4	protein_coding	7	88270892	88306892	-	4980	0.000224	0.0153	2.35	2.35	80	34
UNC93A	protein_coding	6	167271169	167316020	+	173	0.00341	0.0588	2.35	2.35	2.75	1.17
CYTOR	lincRNA	2	87455368	87606806	+	226	7.45e-05	0.00946	2.34	2.34	3.78	1.61
KLK12	protein_coding	19	51029092	51035231	-	8870	0.00268	0.0525	2.34	2.34	155	66.4
RBMS2P1	processed_pseudogene	12	94423744	94424970	-	567	0.00109	0.0319	2.34	2.34	10.6	4.51
SCNN1D	protein_coding	1	1280436	1292030	+	1020	0.00247	0.0503	2.34	2.34	18	7.7
AC008609.1	antisense_RNA	5	160195744	160204827	-	5.01	0.00273	0.053	2.33	2.33	0.092	0.0394
KLK6	protein_coding	19	50958631	50969674	-	3280	5.79e-06	0.00333	2.33	2.33	58.5	25.1
RN7SL778P	misc_RNA	11	130310180	130310477	+	274	0.00158	0.0393	2.33	2.33	3.89	1.67
USP2	protein_coding	11	119355215	119381727	-	2130	0.00054	0.0223	2.33	2.33	40.2	17.3
YWHAG	protein_coding	7	76326794	76359032	-	13300	7.39e-07	0.00168	2.33	2.33	240	103
FAM25BP	transcribed_unprocessed_pseudogene	10	46369113	46373564	+	4920	0.0021	0.0458	2.32	2.32	77.8	33.5
IER3	protein_coding	6	30743199	30744555	-	10900	6.93e-05	0.00904	2.32	2.32	192	82.7
LINC02130	lincRNA	16	14363109	14370267	-	13.6	0.00478	0.0687	2.32	2.32	0.212	0.0914
SLC7A5	protein_coding	16	87830023	87869489	-	2570	2.93e-05	0.00624	2.32	2.32	51.6	22.2
ZNF672	protein_coding	1	248838210	248849518	+	4570	4.25e-05	0.00733	2.32	2.32	78.7	33.9
NT5C3AP1	transcribed_processed_pseudogene	4	117574512	117576175	-	176	0.00365	0.0605	2.31	2.31	2.75	1.19
EIF1P6	unprocessed_pseudogene	19	4347780	4349062	-	30	0.00326	0.0576	2.3	2.3	0.485	0.211
HLCS	protein_coding	21	36750888	36990237	-	1190	5.72e-05	0.00863	2.3	2.3	18.9	8.23
IGKV3-11	IG_V_gene	2	89027171	89027732	-	4.47	0.00424	0.0651	2.3	2.3	0.0863	0.0375
DAZ1	protein_coding	Y	23129355	23199095	-	4.24	0.00136	0.0362	2.29	2.29	0.0815	0.0356
HMOX1	protein_coding	22	35380361	35394215	+	17600	0.00159	0.0395	2.29	2.29	340	149
RGS9BP	protein_coding	19	32675407	32678301	+	49.1	0.000194	0.0144	2.29	2.29	0.748	0.327
ADIPOR1P2	processed_pseudogene	14	94633705	94634525	+	105	0.000219	0.0152	2.28	2.28	1.71	0.751
CLDN17	protein_coding	21	30165564	30166757	-	3470	0.000135	0.0123	2.28	2.28	65.9	28.9
GNG12	protein_coding	1	67701466	67833468	-	5790	2.52e-06	0.00256	2.28	2.28	105	46
HEPHL1	protein_coding	11	94021361	94113752	+	2690	0.00389	0.0624	2.28	2.28	43.8	19.2
RN7SL608P	misc_RNA	17	2680958	2681237	+	389	0.00141	0.0368	2.28	2.28	5.84	2.56
RN7SL513P	misc_RNA	19	18333276	18333574	+	11.6	0.00185	0.0428	2.27	2.27	0.187	0.0825
SLC30A8	protein_coding	8	116950273	117176715	+	4.77	0.000269	0.0164	2.27	2.27	0.0919	0.0405
AC011495.3	antisense_RNA	19	49688853	49690574	-	14.2	0.00498	0.0698	2.26	2.26	0.237	0.105
ALOX12P2	transcribed_unprocessed_pseudogene	17	6853861	6954108	+	733	0.00335	0.0583	2.26	2.26	12.7	5.64
GBA	protein_coding	1	155234452	155244700	-	2200	3.87e-05	0.00729	2.26	2.26	39.3	17.4
KCTD17	protein_coding	22	37051736	37063391	+	144	0.000378	0.0197	2.26	2.26	2.78	1.23
SERPINB7	protein_coding	18	63752935	63805377	+	284	0.00114	0.0326	2.26	2.26	4.75	2.1
AC073136.2	processed_pseudogene	7	56304678	56305527	-	17.4	0.00115	0.0329	2.25	2.25	0.322	0.143
ARL6IP1P3	processed_pseudogene	11	80653429	80653989	-	23.4	0.00194	0.0437	2.25	2.25	0.381	0.169
LINC00942	lincRNA	12	1500525	1507319	-	5.49	0.000483	0.0217	2.25	2.25	0.0988	0.0439
RHCE	protein_coding	1	25362249	25430193	-	163	0.000344	0.0186	2.25	2.25	2.96	1.32
SMIM10L2B	protein_coding	X	135094987	135098635	-	26.7	0.00383	0.0619	2.25	2.25	0.437	0.194
SULT1B1	protein_coding	4	69721162	69787962	-	1180	0.00269	0.0526	2.25	2.25	16.3	7.24
AC092747.4	lincRNA	12	27037100	27038961	+	108	0.00211	0.0459	2.24	2.24	1.78	0.795
SLC31A2	protein_coding	9	113150942	113164138	+	2370	2.25e-05	0.00556	2.24	2.24	42.1	18.8
CMTM6	protein_coding	3	32481312	32503409	-	2390	1.97e-07	0.000951	2.23	2.23	40.7	18.2
PARD3-AS1	antisense_RNA	10	34815767	34816387	+	6.7	0.00394	0.0628	2.23	2.23	0.102	0.0455
CEP135	protein_coding	4	55948871	56033364	+	234	0.00056	0.0225	2.22	2.22	3.79	1.7
KRT34	protein_coding	17	41377650	41382404	-	57.4	0.00376	0.0614	2.22	2.22	0.945	0.425
SLC35A3	protein_coding	1	99969351	100035638	+	2070	0.000161	0.0132	2.22	2.22	35.6	16
TMC4	protein_coding	19	54160108	54173251	-	711	0.000378	0.0197	2.22	2.22	10.8	4.85
AC025198.1	processed_pseudogene	17	73067870	73068289	-	40.2	0.000114	0.0115	2.21	2.21	0.628	0.284
AC062017.1	antisense_RNA	2	239401436	239402365	+	13.7	0.00312	0.0562	2.21	2.21	0.213	0.0964
CDC14C	processed_pseudogene	7	48919765	48926014	+	7.67	0.00297	0.0553	2.21	2.21	0.147	0.0662
CIB2	protein_coding	15	78104606	78131545	-	37.9	0.000439	0.0207	2.21	2.21	0.596	0.27
RPTN	protein_coding	1	152153595	152159229	-	279	0.00471	0.0681	2.21	2.21	6.03	2.72
SPNS3	protein_coding	17	4433688	4488209	+	169	0.000858	0.0284	2.21	2.21	2.7	1.22
TAF13	protein_coding	1	109062486	109076003	-	266	7.73e-05	0.00952	2.21	2.21	4.37	1.97
AC019254.1	lincRNA	15	101168530	101170822	+	7.43	0.0037	0.0608	2.2	2.2	0.117	0.0532
FEM1C	protein_coding	5	115520908	115544895	-	5400	0.000227	0.0154	2.2	2.2	90.9	41.2
NRBF2P4	processed_pseudogene	8	107983116	107983966	+	7.49	0.00456	0.0673	2.2	2.2	0.133	0.0602
RN7SL823P	misc_RNA	19	16910490	16910785	-	18.8	0.00456	0.0673	2.2	2.2	0.287	0.131
RPS7P15	processed_pseudogene	4	4507078	4507778	+	13.3	0.00404	0.0635	2.2	2.2	0.201	0.0917
AC015813.6	TEC	17	58095672	58101480	+	71.5	0.000819	0.0276	2.19	2.19	1.24	0.567
FAM107B	protein_coding	10	14518557	14774898	-	2200	6.99e-06	0.00382	2.19	2.19	36.8	16.8
HSP90AA2P	processed_pseudogene	11	27888838	27891034	-	932	0.000226	0.0153	2.19	2.19	11.7	5.33
LINC01816	lincRNA	2	70124036	70125318	-	19.4	0.00199	0.0444	2.19	2.19	0.283	0.129
RN7SL364P	misc_RNA	19	46688797	46689069	-	11.5	0.00205	0.0453	2.19	2.19	0.172	0.0787
SPRR2D	protein_coding	1	153039725	153041932	-	78000	0.00119	0.0335	2.19	2.19	1230	561
USP38	protein_coding	4	143184917	143223831	+	2530	8.74e-05	0.01	2.19	2.19	44.5	20.3
B4GALT1-AS1	antisense_RNA	9	33166975	33179984	+	55.7	0.000181	0.014	2.18	2.18	0.986	0.452
FAM222A	protein_coding	12	109714228	109770508	+	251	1.35e-05	0.00454	2.18	2.18	4.41	2.02
PALM2	protein_coding	9	109640788	109946704	+	50.8	0.000118	0.0117	2.18	2.18	0.901	0.413
PKNOX2	protein_coding	11	125164687	125433390	+	134	0.00481	0.0689	2.18	2.18	2.51	1.15
RN7SL143P	misc_RNA	16	58770524	58770821	+	16.8	0.00428	0.0654	2.18	2.18	0.269	0.124
AC004816.1	lincRNA	14	70810205	70815404	+	1650	0.000338	0.0185	2.17	2.17	28.2	13
CLDN12	protein_coding	7	90383721	90513403	+	574	3.41e-05	0.00672	2.17	2.17	9.5	4.38
DNAH3	protein_coding	16	20933111	21159442	-	57.5	0.000491	0.0218	2.17	2.17	0.927	0.427
DNAJA1P3	processed_pseudogene	X	107351650	107352844	-	48.8	0.00224	0.0476	2.17	2.17	0.675	0.311
RN7SL516P	misc_RNA	2	29681027	29681324	-	11.7	0.00282	0.0536	2.17	2.17	0.17	0.0783
KLK5	protein_coding	19	50943303	50953094	-	1030	0.00133	0.0357	2.16	2.16	18.1	8.37
KRT23	protein_coding	17	40922696	40937635	-	3800	0.000242	0.0156	2.16	2.16	65.4	30.3
RNU2-39P	snRNA	2	72721806	72722004	+	5.59	0.0042	0.0648	2.16	2.16	0.0929	0.0431
RRAS2	protein_coding	11	14277926	14364507	-	407	4.45e-06	0.00298	2.16	2.16	6.86	3.17
TSPYL1	protein_coding	6	116276578	116279904	-	3050	2.25e-07	0.000951	2.16	2.16	52.4	24.2
FOLR1	protein_coding	11	72189558	72196324	+	5.55	0.00312	0.0563	2.15	2.15	0.101	0.0469
HSPA1B	protein_coding	6	31827735	31830256	+	19400	0.000802	0.0274	2.15	2.15	261	121
LINC01943	lincRNA	2	87439523	87459045	-	140	0.00489	0.0693	2.15	2.15	1.85	0.864
MTM1	protein_coding	X	150568619	150673323	+	699	3.37e-06	0.00293	2.15	2.15	11.4	5.32
PLCXD2	protein_coding	3	111674676	111846448	+	644	9.95e-05	0.0107	2.15	2.15	11.8	5.52
SLPI	protein_coding	20	45252239	45254565	-	19600	0.000886	0.0287	2.15	2.15	336	156
TMEM220	protein_coding	17	10699015	10730317	-	51.4	0.00399	0.0632	2.15	2.15	0.8	0.372
AC020911.1	antisense_RNA	19	16186276	16189459	-	32.1	0.00335	0.0583	2.14	2.14	0.421	0.197
CRCT1	protein_coding	1	152514502	152516011	+	245000	0.000312	0.0178	2.14	2.14	4030	1880
LIMS1-AS1	antisense_RNA	2	108676795	108678602	-	4.3	0.00425	0.0652	2.14	2.14	0.0734	0.0344
MRPS10	protein_coding	6	42206801	42217866	-	2680	1.08e-05	0.0043	2.14	2.14	46.4	21.7
SH3GL3	protein_coding	15	83447228	83618744	+	474	4.38e-05	0.00745	2.14	2.14	8.24	3.86
SNHG9	lincRNA	16	1964959	1965510	+	28.8	0.00482	0.0689	2.14	2.14	0.433	0.203
SPRR1B	protein_coding	1	153031202	153032901	+	76500	0.000141	0.0125	2.14	2.14	1300	606
AC097639.1	sense_intronic	3	32236688	32238579	-	10.7	0.00468	0.0681	2.13	2.13	0.181	0.085
B3GAT2	protein_coding	6	70856679	70957039	-	34.1	0.00413	0.0643	2.13	2.13	0.639	0.299
C15orf48	protein_coding	15	45430529	45448762	+	9330	7.64e-05	0.00952	2.13	2.13	145	67.9
F2RL3	protein_coding	19	16888860	16892607	+	6.08	0.000617	0.0239	2.13	2.13	0.0805	0.0378
OSBPL1A	protein_coding	18	24162044	24397881	-	1820	6.38e-05	0.00873	2.13	2.13	30.4	14.3
PRMT5	protein_coding	14	22920511	22929586	-	2390	7.54e-05	0.00948	2.13	2.13	42	19.7
RN7SL705P	misc_RNA	18	62650308	62650602	-	30.9	0.00208	0.0456	2.13	2.13	0.446	0.209
CCDC28A	protein_coding	6	138773509	138793320	+	454	4.37e-06	0.00298	2.12	2.12	7.5	3.53
LDLRAP1	protein_coding	1	25543580	25568887	+	1110	0.000407	0.0204	2.12	2.12	18.3	8.64
PRMT5P1	processed_pseudogene	4	147458724	147459322	-	7.66	0.00499	0.0698	2.12	2.12	0.135	0.0637
SORCS2	protein_coding	4	7192538	7742837	+	149	0.000653	0.0245	2.12	2.12	2.68	1.26
AC100757.1	processed_pseudogene	15	22371736	22373571	+	84	0.00124	0.0342	2.11	2.11	1.32	0.627
IVL	protein_coding	1	152908545	152911887	+	12700	0.000806	0.0275	2.11	2.11	220	104
LMBRD1	protein_coding	6	69675802	69797112	-	1340	1.54e-06	0.00218	2.11	2.11	21.9	10.4
RNA5SP244	rRNA	7	129756266	129756378	+	4.22	0.000454	0.0209	2.11	2.11	0.076	0.0359
RNASE7	protein_coding	14	21042226	21044235	+	31900	0.00444	0.0667	2.11	2.11	584	277
TMEM253	protein_coding	14	21098937	21103725	+	29.1	0.00344	0.059	2.11	2.11	0.483	0.229
AL627171.2	lincRNA	14	49861176	49864327	-	367	0.000963	0.0299	2.09	2.09	6.27	3
ANXA9	protein_coding	1	150982017	150995635	+	2280	0.000561	0.0226	2.09	2.09	38.9	18.6
FAM131C	protein_coding	1	16057769	16073633	-	40.4	0.00352	0.0597	2.09	2.09	0.64	0.306
NCEH1	protein_coding	3	172630249	172711219	-	952	0.000159	0.0132	2.09	2.09	15.6	7.45
NRIP3	protein_coding	11	8980576	9004050	-	224	0.00238	0.0492	2.09	2.09	3.21	1.54
SDHD	protein_coding	11	112086773	112193806	+	900	4.27e-05	0.00733	2.09	2.09	15.1	7.23
AC004990.1	antisense_RNA	7	77990384	77995172	+	20.4	0.00292	0.055	2.08	2.08	0.34	0.163
AC018647.2	antisense_RNA	7	35695214	35699414	+	475	0.000159	0.0132	2.08	2.08	8.48	4.08
FTL	protein_coding	19	48965301	48966879	+	9650	0.000378	0.0197	2.08	2.08	159	76.4
LINC01214	lincRNA	3	150265412	150287374	-	141	0.000966	0.0299	2.08	2.08	2.4	1.15
MRPL35P3	processed_pseudogene	10	74527584	74527948	+	15.1	0.00311	0.0562	2.08	2.08	0.259	0.124
PDLIM1	protein_coding	10	95237572	95291025	-	5570	5.02e-05	0.00811	2.08	2.08	91.7	44.1
SPRR2A	protein_coding	1	153056113	153057538	-	192000	0.000273	0.0166	2.08	2.08	3120	1500
CAB39	protein_coding	2	230712845	230821076	+	6030	8.08e-06	0.00385	2.07	2.07	98	47.4
CARMIL1	protein_coding	6	25279078	25620531	+	607	0.00154	0.0388	2.07	2.07	10.8	5.2
EXPH5	protein_coding	11	108505431	108593739	-	27100	0.000213	0.015	2.07	2.07	462	223
LINC01619	processed_transcript	12	91984976	92142915	-	4.45	0.00174	0.0415	2.07	2.07	0.0748	0.0361
LYPLA1P3	processed_pseudogene	6	71165076	71165771	+	988	5.08e-05	0.00811	2.07	2.07	15.9	7.69
SPINK7	protein_coding	5	148312419	148315923	+	16200	2.42e-05	0.00568	2.07	2.07	281	136
AC116407.1	antisense_RNA	17	32141226	32143136	-	76	0.00487	0.0691	2.06	2.06	1.26	0.613
AGAP13P	unprocessed_pseudogene	10	46816516	46832477	+	4.35	0.0035	0.0594	2.06	2.06	0.0807	0.0392
EIF4EP2	processed_pseudogene	17	49424269	49424923	-	788	2.37e-06	0.00256	2.06	2.06	13.8	6.69
SERPINB12	protein_coding	18	63556160	63567012	+	104	0.00153	0.0386	2.06	2.06	2.01	0.98
KLK13	protein_coding	19	51056206	51065115	-	17000	1.82e-05	0.00521	2.05	2.05	302	147
AC006971.1	processed_pseudogene	7	54933699	54938185	+	88.9	0.000158	0.0132	2.04	2.04	1.55	0.758
AC011933.2	sense_intronic	17	75370947	75373737	-	86.1	0.00402	0.0634	2.04	2.04	1.25	0.612
C9orf16	protein_coding	9	128160260	128163929	+	836	5.14e-07	0.00157	2.04	2.04	13.5	6.64
PRR13P5	processed_pseudogene	19	39943239	39943681	-	148	0.00224	0.0477	2.04	2.04	2.02	0.991
snoU13	snoRNA	3	154329716	192534113	+	5.54	0.00411	0.0642	2.04	2.04	0.0915	0.0449
AP005329.3	lincRNA	18	3246401	3247087	-	128	0.000792	0.0271	2.03	2.03	1.69	0.836
ELOCP2	unprocessed_pseudogene	15	41557027	41557436	+	5.11	0.000239	0.0156	2.03	2.03	0.0747	0.0368
GSKIP	protein_coding	14	96363452	96387289	+	815	7.3e-06	0.00382	2.03	2.03	13.4	6.58
RN7SL127P	misc_RNA	4	78898855	78899155	+	243	0.00254	0.0508	2.03	2.03	3.47	1.71
SLURP1	protein_coding	8	142740944	142742412	-	2070	0.00103	0.0312	2.03	2.03	32.7	16.1
SRP68P1	processed_pseudogene	17	16787235	16788142	-	15.2	0.00487	0.0691	2.03	2.03	0.238	0.118
CALM1	protein_coding	14	90396502	90408262	+	13900	1.38e-06	0.00214	2.02	2.02	240	119
CENPBD1P1	transcribed_processed_pseudogene	19	58573503	58599802	+	3480	0.000221	0.0152	2.02	2.02	59	29.2
GK-IT1	sense_intronic	X	30671635	30672167	+	6.4	0.00486	0.0691	2.02	2.02	0.08	0.0397
KCNK1	protein_coding	1	233614004	233672513	+	777	0.000103	0.0108	2.02	2.02	12.1	5.99
PDCD6IPP2	transcribed_unprocessed_pseudogene	15	28789664	28859008	+	28.4	0.00192	0.0435	2.02	2.02	0.482	0.239
PITPNM2-AS1	lincRNA	12	123081384	123084745	+	8.05	0.00344	0.0589	2.02	2.02	0.124	0.0615
PPIF	protein_coding	10	79347469	79355338	+	25800	0.000973	0.0299	2.02	2.02	451	223
PPP1R3C	protein_coding	10	91628442	91633055	-	27500	0.000712	0.0257	2.02	2.02	462	229
RN7SL457P	misc_RNA	8	33715784	33716071	+	29.6	0.00339	0.0585	2.02	2.02	0.412	0.204
SH3BGRL2	protein_coding	6	79631283	79703660	+	33400	0.000106	0.011	2.02	2.02	554	274
SLC31A1	protein_coding	9	113221562	113264493	+	1800	2.01e-05	0.00534	2.02	2.02	31.6	15.7
TNNC2	protein_coding	20	45823214	45833746	-	28.5	0.00158	0.0392	2.02	2.02	0.459	0.227
VDR	protein_coding	12	47841537	47943049	-	878	0.00106	0.0315	2.02	2.02	15.6	7.74
WDR47	protein_coding	1	108970214	109042114	-	1180	0.00104	0.0312	2.02	2.02	19.8	9.82
ZFAND2A	protein_coding	7	1152071	1160760	-	605	0.00169	0.0409	2.02	2.02	7.1	3.51
ABRACL	protein_coding	6	139028682	139043303	+	191	9.26e-05	0.0104	2.01	2.01	2.94	1.46
AC108073.1	processed_pseudogene	4	187970273	187971285	+	46.9	0.00112	0.0322	2.01	2.01	0.83	0.414
ATP6V0E1	protein_coding	5	172983757	173035446	+	1780	1.61e-06	0.00218	2.01	2.01	28.2	14
CUL4B	protein_coding	X	120524609	120575795	-	3350	9.65e-06	0.00413	2.01	2.01	53.9	26.8
FZD10-AS1	processed_transcript	12	130144315	130162257	-	534	0.00152	0.0385	2.01	2.01	8.66	4.31
KCTD9P4	processed_pseudogene	11	112180773	112183192	+	87.3	0.000706	0.0255	2.01	2.01	1.49	0.743
LINC00675	protein_coding	17	10794913	10804100	-	2670	0.00201	0.0448	2.01	2.01	48.3	24.1
STARD5	protein_coding	15	81309053	81324184	-	1260	0.000847	0.0282	2.01	2.01	22.6	11.3
TRIM2	protein_coding	4	153152342	153339321	+	6780	4.25e-05	0.00733	2.01	2.01	112	55.8
AC011477.2	sense_intronic	19	19788755	19790532	-	38.1	0.000727	0.0259	2	2	0.62	0.309
ADIPOR2	protein_coding	12	1688574	1788679	+	28300	4.63e-05	0.00755	2	2	473	237
HMGB1P51	processed_pseudogene	15	58672296	58672934	+	40.1	0.00115	0.0327	2	2	0.629	0.315
MAPRE2	protein_coding	18	34976928	35143471	+	721	0.000209	0.0148	2	2	11.8	5.91
MEGF9	protein_coding	9	120600813	120714471	-	7410	0.000197	0.0145	2	2	129	64.7
SEC24B	protein_coding	4	109433772	109540897	+	2270	0.000206	0.0148	2	2	37.1	18.5
AC005229.4	antisense_RNA	7	148696467	148698665	-	57.5	0.00487	0.0691	1.99	1.99	0.915	0.46
AC012321.1	3prime_overlapping_ncRNA	16	69703065	69704653	+	4.33	0.00432	0.0658	1.99	1.99	0.0804	0.0404
BZW1P1	processed_pseudogene	3	172425850	172427090	-	89	0.000178	0.0138	1.99	1.99	1.43	0.716
CAP1	protein_coding	1	40040233	40072650	+	6160	4.94e-07	0.00157	1.99	1.99	102	51.1
CDH18	protein_coding	5	19472951	20575874	-	60.1	0.00429	0.0655	1.99	1.99	0.833	0.419
IL17B	protein_coding	5	149371324	149404203	-	6.97	0.00122	0.034	1.99	1.99	0.107	0.0536
PCAT6	antisense_RNA	1	202810954	202812157	+	84.4	0.000144	0.0126	1.99	1.99	1.21	0.608
TGFA	protein_coding	2	70447280	70554194	-	8760	8.5e-06	0.00386	1.99	1.99	155	77.5
TMEM86A	protein_coding	11	18693122	18704786	+	2290	0.00124	0.0341	1.99	1.99	39.5	19.9
AC046176.1	processed_pseudogene	8	56050038	56051208	-	1740	1.66e-05	0.005	1.98	1.98	28.1	14.2
AC106712.1	lincRNA	3	101960358	101997927	+	22.4	0.00225	0.0477	1.98	1.98	0.307	0.155
CU459211.1	unprocessed_pseudogene	22	10939388	10961339	-	4.93	0.00218	0.0469	1.98	1.98	0.08	0.0404
GTF2B	protein_coding	1	88852932	88891945	-	590	1.03e-05	0.00425	1.98	1.98	9.24	4.67
ME1	protein_coding	6	83210389	83431072	-	2210	0.000345	0.0186	1.98	1.98	39.5	20
MED21	protein_coding	12	27022546	27066344	+	379	6.41e-05	0.00873	1.98	1.98	6.22	3.14
OTUB2	protein_coding	14	94026329	94048931	+	184	0.00107	0.0315	1.98	1.98	2.86	1.45
PELI3	protein_coding	11	66466327	66477338	+	450	0.000562	0.0226	1.98	1.98	7.33	3.7
ATP5E	protein_coding	20	59025467	59032383	-	656	1.31e-05	0.00454	1.97	1.97	9.97	5.08
MAP1LC3B	protein_coding	16	87383995	87404780	+	4770	1.32e-05	0.00454	1.97	1.97	74.1	37.7
UBE2G1	protein_coding	17	4269259	4366629	-	10600	8.39e-05	0.00996	1.97	1.97	166	84.6
UBTD2	protein_coding	5	172209640	172284072	-	283	3.09e-05	0.00633	1.97	1.97	4.68	2.37
USP50	protein_coding	15	50500562	50546709	-	6.98	0.00471	0.0681	1.97	1.97	0.104	0.0527
ZBED2	protein_coding	3	111592900	111595444	-	1630	0.000421	0.0204	1.97	1.97	28	14.2
ABCG4	protein_coding	11	119149012	119162654	+	182	0.000402	0.0203	1.96	1.96	3.6	1.83
AC084757.1	processed_pseudogene	15	48725338	48725828	+	129	0.00158	0.0393	1.96	1.96	1.98	1.01
C16orf72	protein_coding	16	9091648	9121641	+	13500	4.2e-05	0.00733	1.96	1.96	220	112
CPA4	protein_coding	7	130293134	130324181	+	27300	0.00224	0.0476	1.96	1.96	446	228
ICMT	protein_coding	1	6221193	6235973	-	1820	5.43e-06	0.00328	1.96	1.96	30.7	15.7
IPMK	protein_coding	10	58191517	58267935	-	932	9.37e-05	0.0105	1.96	1.96	14.7	7.49
SAMD9	protein_coding	7	93099513	93118024	-	30800	3.95e-05	0.00729	1.96	1.96	481	246
SKAP2	protein_coding	7	26667062	26995240	-	952	0.000159	0.0132	1.96	1.96	16.2	8.24
UBL3	protein_coding	13	29764371	29850685	-	10400	8.89e-05	0.0101	1.96	1.96	172	87.9
ABHD17B	protein_coding	9	71862452	71910932	-	3150	0.000929	0.0294	1.95	1.95	52.3	26.8
AC025419.1	lincRNA	12	65466820	65642373	-	4.37	0.0017	0.041	1.95	1.95	0.0715	0.0366
AC098591.2	processed_pseudogene	4	39973128	39973443	-	4460	0.000316	0.0178	1.95	1.95	68.6	35.2
AL355075.4	antisense_RNA	14	20343048	20343686	-	29200	0.000389	0.0198	1.95	1.95	421	215
FTH1P20	processed_pseudogene	2	180872867	180873415	-	44	0.00337	0.0584	1.95	1.95	0.718	0.369
ITFG1-AS1	antisense_RNA	16	47144323	47162748	+	4.15	0.000427	0.0204	1.95	1.95	0.0726	0.0372
NQO1	protein_coding	16	69706996	69726952	-	422	0.000717	0.0257	1.95	1.95	7.71	3.95
SMIM22	protein_coding	16	4788397	4796492	+	41.6	0.000972	0.0299	1.95	1.95	0.624	0.319
VAMP7	protein_coding	X	155881293	155943770	+	503	6.36e-07	0.00157	1.95	1.95	8.2	4.2
AL078621.3	TEC	2	113605867	113607909	-	101	0.00028	0.0168	1.94	1.94	1.54	0.797
CALB2	protein_coding	16	71358713	71390439	+	1380	0.00356	0.0598	1.94	1.94	23.1	11.9
GADD45A	protein_coding	1	67685061	67688339	+	3270	0.00295	0.0552	1.94	1.94	50.4	26
LCN2	protein_coding	9	128149071	128153456	+	29000	0.000416	0.0204	1.94	1.94	451	232
MCU	protein_coding	10	72692131	72887695	+	4270	0.000297	0.0172	1.94	1.94	71.6	36.9
NENF	protein_coding	1	212432887	212446380	+	240	1.25e-05	0.00454	1.94	1.94	3.85	1.99
NRAS	protein_coding	1	114704469	114716895	-	1440	4.07e-06	0.00298	1.94	1.94	23.7	12.2
NSF	protein_coding	17	46590669	46757465	+	2720	2.67e-06	0.00263	1.94	1.94	44.5	23
PPTC7	protein_coding	12	110533245	110583321	-	2630	0.000192	0.0143	1.94	1.94	41.3	21.2
RAB2A	protein_coding	8	60516857	60623628	+	2250	1.34e-05	0.00454	1.94	1.94	37	19.1
RNF141	protein_coding	11	10511678	10541231	-	8340	4.08e-05	0.00733	1.94	1.94	137	70.8
SCARNA7	scaRNA	3	160514907	160515237	-	6800	0.00135	0.036	1.94	1.94	94.6	48.9
SNRNP27	protein_coding	2	69893560	69905576	+	356	4.31e-06	0.00298	1.94	1.94	5.39	2.77
SYAP1	protein_coding	X	16719632	16765337	+	4540	2.31e-05	0.00556	1.94	1.94	71.9	37
SYN2	protein_coding	3	12004402	12191401	+	4.56	0.00487	0.0691	1.94	1.94	0.0698	0.036
TMEM30A	protein_coding	6	75252924	75284969	-	2270	3.87e-06	0.00298	1.94	1.94	37.1	19.1
AC091982.3	processed_pseudogene	5	151848886	151850792	+	106	0.000701	0.0254	1.93	1.93	1.74	0.903
AL110115.2	lincRNA	20	31580890	31581215	+	4.18	0.00215	0.0465	1.93	1.93	0.067	0.0346
FLJ22447	lincRNA	14	61570540	61658697	+	31.5	0.00293	0.0551	1.93	1.93	0.495	0.256
GCNT3	protein_coding	15	59594875	59640240	+	740	0.00301	0.0555	1.93	1.93	13.9	7.22
LITAF	protein_coding	16	11547722	11636382	-	3650	0.000103	0.0108	1.93	1.93	56.9	29.5
MMADHC	protein_coding	2	149569634	149587817	-	993	3.06e-06	0.00281	1.93	1.93	16	8.3
OVCA2	protein_coding	17	2041936	2043431	+	527	0.00461	0.0677	1.93	1.93	8.37	4.34
PPP1R15B	protein_coding	1	204403387	204411792	-	10700	0.000128	0.0122	1.93	1.93	182	94.3
RAB9A	protein_coding	X	13689125	13710507	+	2730	7.78e-05	0.00952	1.93	1.93	43.8	22.6
ZDHHC20P4	processed_pseudogene	13	68985058	68986065	+	442	0.000531	0.0223	1.93	1.93	6.96	3.62
ZNF812P	transcribed_unprocessed_pseudogene	19	9689924	9700777	-	1870	0.000558	0.0225	1.93	1.93	29.7	15.4
AC005832.3	processed_pseudogene	12	4635349	4636141	-	73	0.00141	0.0368	1.92	1.92	1.21	0.631
AC084876.2	TEC	12	109997419	109999128	-	14.1	0.00282	0.0536	1.92	1.92	0.173	0.0901
AC117402.1	lincRNA	3	110888384	110893477	-	3.93	0.00121	0.0337	1.92	1.92	0.0671	0.0349
BCAP31P1	unprocessed_pseudogene	16	33988406	33991552	-	65.7	0.00471	0.0682	1.92	1.92	0.997	0.52
CCDC6	protein_coding	10	59788763	59906657	-	11300	0.000319	0.0178	1.92	1.92	182	94.7
CXADR	protein_coding	21	17512382	17593580	+	1120	0.000416	0.0204	1.92	1.92	16.9	8.84
ELOVL7	protein_coding	5	60751791	60844390	-	184	0.00358	0.06	1.92	1.92	3.04	1.58
KIF2A	protein_coding	5	62306162	62537250	+	622	0.000132	0.0122	1.92	1.92	9.27	4.82
SLC20A2	protein_coding	8	42416475	42541927	-	11200	9.39e-05	0.0105	1.92	1.92	178	92.7
SPRR3	protein_coding	1	153001747	153003857	+	955000	0.00112	0.0322	1.92	1.92	15000	7800
AC044849.1	processed_pseudogene	8	30027713	30028901	+	200	2.97e-05	0.00627	1.91	1.91	3.24	1.7
AC092611.3	TEC	4	151669786	151670504	+	306	0.0015	0.0382	1.91	1.91	5.12	2.68
ALDH3A1	protein_coding	17	19737984	19748944	-	1660	0.0028	0.0535	1.91	1.91	31.1	16.2
ALDH9A1	protein_coding	1	165662216	165698864	-	1350	8.68e-05	0.01	1.91	1.91	24	12.5
BEX4	protein_coding	X	103215092	103217247	+	1160	7.58e-05	0.00949	1.91	1.91	19.3	10.1
GLA	protein_coding	X	101397803	101407926	-	176	0.00133	0.0357	1.91	1.91	2.74	1.44
GTSF1	protein_coding	12	54455950	54473603	-	4.13	0.000429	0.0204	1.91	1.91	0.0741	0.0387
PGD	protein_coding	1	10398592	10420145	+	7370	4.62e-05	0.00755	1.91	1.91	126	65.9
RN7SL233P	misc_RNA	18	21793883	21794160	+	18.4	0.00312	0.0563	1.91	1.91	0.268	0.14
SLURP2	protein_coding	8	142764338	142769845	-	3380	0.00119	0.0334	1.91	1.91	48	25.2
SULT1C3	protein_coding	2	108247195	108265352	+	4.07	0.000764	0.0265	1.91	1.91	0.0682	0.0358
TNFAIP8L3	protein_coding	15	51056598	51105277	-	1070	0.000189	0.0143	1.91	1.91	18.7	9.8
AC008972.1	lincRNA	5	72953635	72954275	-	55.7	0.00463	0.0678	1.9	1.9	0.708	0.373
AC118754.1	antisense_RNA	17	4497394	4499675	-	64.3	0.000243	0.0156	1.9	1.9	0.969	0.511
ARHGDIB	protein_coding	12	14942017	14961729	-	2990	0.000309	0.0177	1.9	1.9	43.9	23.1
BZW1	protein_coding	2	200810594	200827339	+	8780	8.81e-05	0.0101	1.9	1.9	135	71.2
CCNI	protein_coding	4	77047158	77076006	-	13600	6.94e-05	0.00904	1.9	1.9	220	116
CD59	protein_coding	11	33698261	33736446	-	20200	9.74e-05	0.0107	1.9	1.9	346	182
CHP1	protein_coding	15	41230839	41281891	+	25900	0.000142	0.0125	1.9	1.9	419	221
CTSA	protein_coding	20	45890144	45898821	+	2710	1.1e-06	0.00202	1.9	1.9	44.6	23.5
DGAT2L6	protein_coding	X	70177483	70205546	+	4.06	0.00207	0.0456	1.9	1.9	0.0695	0.0365
EIF4EBP2	protein_coding	10	70404379	70428619	+	16000	0.000142	0.0125	1.9	1.9	258	136
MAEL	protein_coding	1	166975582	167022215	+	4.73	0.00169	0.0409	1.9	1.9	0.0764	0.0402
RRAGC	protein_coding	1	38838198	38859824	-	1320	0.000101	0.0108	1.9	1.9	20.3	10.7
SSR3	protein_coding	3	156540140	156555185	-	2000	2.94e-06	0.00281	1.9	1.9	32.6	17.2
TMEM59	protein_coding	1	54026681	54053505	-	6310	7.84e-06	0.00385	1.9	1.9	98.8	52
AC012414.7	transcribed_processed_pseudogene	15	20803505	20826174	-	62	0.000767	0.0266	1.89	1.89	0.905	0.478
AL031777.1	processed_pseudogene	6	26202156	26202655	+	311	0.000143	0.0125	1.89	1.89	4.97	2.64
AL139002.1	lincRNA	13	77939162	77944875	-	5.05	0.0045	0.0669	1.89	1.89	0.0786	0.0416
ASAP3	protein_coding	1	23428563	23484569	-	463	0.00312	0.0562	1.89	1.89	8.29	4.38
CACUL1	protein_coding	10	118674167	118755250	-	5590	0.000282	0.0169	1.89	1.89	93.7	49.6
CHAC1	protein_coding	15	40952962	40956520	+	11800	0.000481	0.0217	1.89	1.89	179	95.1
CSNK1A1L	protein_coding	13	37103259	37105665	-	83.6	0.00103	0.0311	1.89	1.89	1.31	0.692
DNAJA1	protein_coding	9	33025211	33039908	+	2160	0.000168	0.0135	1.89	1.89	29.2	15.5
NPW	protein_coding	16	2009926	2020756	+	9.42	0.00496	0.0697	1.89	1.89	0.125	0.0665
PPP2CB	protein_coding	8	30774457	30814315	-	2250	1.65e-05	0.005	1.89	1.89	35.3	18.7
PRRT3	protein_coding	3	9945542	9952395	-	438	0.000108	0.0111	1.89	1.89	7.08	3.76
RFK	protein_coding	9	76385517	76394518	-	5700	0.000162	0.0133	1.89	1.89	86.7	45.8
RN7SL200P	misc_RNA	6	34685355	34685643	-	79.5	0.00279	0.0535	1.89	1.89	1.05	0.557
STARD13	protein_coding	13	33103135	33350631	-	574	0.000132	0.0122	1.89	1.89	11.4	6.01
ZYG11B	protein_coding	1	52726467	52827343	+	1200	9.79e-05	0.0107	1.89	1.89	20.3	10.7
AC092120.2	sense_intronic	16	89420075	89422227	-	31.6	0.00485	0.069	1.88	1.88	0.45	0.24
AL022067.1	sense_intronic	6	106100140	106100594	+	30.4	0.00155	0.0389	1.88	1.88	0.463	0.246
AL589986.2	lincRNA	1	152205858	152207058	+	45.8	0.00396	0.0628	1.88	1.88	0.72	0.383
AMPD3	protein_coding	11	10308313	10507580	+	7620	0.00136	0.0361	1.88	1.88	122	65
FCHSD1	protein_coding	5	141639302	141651420	-	412	0.00315	0.0565	1.88	1.88	6.01	3.2
NDFIP1	protein_coding	5	142108505	142154444	+	1900	1.91e-06	0.00218	1.88	1.88	29.9	15.9
SBDS	protein_coding	7	66987677	66995602	-	2340	1.34e-05	0.00454	1.88	1.88	36.9	19.6
SP6	protein_coding	17	47844908	47855875	-	657	0.00042	0.0204	1.88	1.88	10.7	5.68
Z98884.2	sense_intronic	1	7776383	7776776	+	26.6	0.000923	0.0293	1.88	1.88	0.363	0.193
AC093214.1	processed_pseudogene	5	74798994	74800101	+	32	0.00153	0.0386	1.87	1.87	0.524	0.281
ACER1	protein_coding	19	6306142	6333630	-	1090	0.00281	0.0535	1.87	1.87	18.6	9.99
ADIPOR1	protein_coding	1	202940823	202958573	-	17900	7.82e-05	0.00952	1.87	1.87	289	154
ALPK3	protein_coding	15	84816680	84873483	+	958	0.00173	0.0412	1.87	1.87	14.9	7.95
CMPK1	protein_coding	1	47333797	47378840	+	1960	1.7e-06	0.00218	1.87	1.87	31.4	16.7
ETFRF1	protein_coding	12	25195216	25209646	+	56.6	0.00257	0.051	1.87	1.87	0.878	0.47
GPX3	protein_coding	5	151020438	151028994	+	20700	0.000484	0.0217	1.87	1.87	350	187
HIGD1AP14	processed_pseudogene	4	109673843	109674125	+	23.6	0.00445	0.0667	1.87	1.87	0.345	0.185
LINC01269	lincRNA	14	70698698	70712154	+	402	0.000505	0.022	1.87	1.87	6.29	3.36
NDFIP2	protein_coding	13	79481124	79556076	+	3230	1.11e-05	0.00431	1.87	1.87	51.2	27.4
PEX7	protein_coding	6	136822564	136913938	+	45.3	0.00274	0.0531	1.87	1.87	0.739	0.396
PRR36	protein_coding	19	7868719	7874380	-	32	0.00139	0.0366	1.87	1.87	0.467	0.249
SFT2D2	protein_coding	1	168225938	168253026	+	20700	0.000155	0.0131	1.87	1.87	344	184
TAB2	protein_coding	6	149218641	149411614	+	5670	2.87e-05	0.00624	1.87	1.87	90.2	48.2
AC114755.1	processed_pseudogene	2	106344566	106345434	+	37.6	0.000935	0.0294	1.86	1.86	0.601	0.323
ALDOC	protein_coding	17	28573115	28577265	-	431	0.00321	0.0571	1.86	1.86	7.16	3.86
ATP6V1A	protein_coding	3	113747019	113812057	+	2630	1.19e-05	0.00445	1.86	1.86	42.8	22.9
CDS1	protein_coding	4	84582979	84651339	+	4130	0.000199	0.0146	1.86	1.86	64.6	34.8
CNOT8	protein_coding	5	154857553	154876794	+	688	1.87e-05	0.00529	1.86	1.86	10.5	5.66
CSTA	protein_coding	3	122325244	122341973	+	27400	0.000312	0.0178	1.86	1.86	437	235
EEF1A2	protein_coding	20	63488013	63499316	-	1350	0.000581	0.023	1.86	1.86	21.2	11.4
FKBP1A	protein_coding	20	1368978	1393173	-	2270	4.15e-05	0.00733	1.86	1.86	38.4	20.7
HIST3H2A	protein_coding	1	228456979	228457874	-	479	0.00248	0.0504	1.86	1.86	7.08	3.81
KLHDC8A	protein_coding	1	205336065	205357091	-	988	0.000508	0.0221	1.86	1.86	17.7	9.53
MZF1-AS1	antisense_RNA	19	58559129	58574798	+	158	0.00438	0.0662	1.86	1.86	2.52	1.36
RTN3P1	processed_pseudogene	4	145375543	145376254	+	92.6	0.00317	0.0567	1.86	1.86	1.48	0.793
SYPL2	protein_coding	1	109466628	109482138	+	4.62	0.00488	0.0692	1.86	1.86	0.0766	0.0412
TEX13C	protein_coding	X	125320120	125325215	+	4.06	0.00315	0.0565	1.86	1.86	0.0713	0.0384
USP46	protein_coding	4	52590972	52659336	-	1390	0.000296	0.0172	1.86	1.86	24.4	13.1
ASB4	protein_coding	7	95478444	95540233	+	3.85	0.00216	0.0467	1.85	1.85	0.0625	0.0338
C7orf73	protein_coding	7	135662496	135693419	+	828	1.27e-05	0.00454	1.85	1.85	13.9	7.52
DNAJA4	protein_coding	15	78264086	78282197	+	4070	0.00434	0.0659	1.85	1.85	50	27
FAM222B	protein_coding	17	28755978	28855233	-	1730	3.85e-05	0.00729	1.85	1.85	27.3	14.8
IL36RN	protein_coding	2	113058638	113065383	+	9510	0.00364	0.0604	1.85	1.85	157	84.8
JPT1	protein_coding	17	75135248	75168282	-	2450	4.54e-05	0.00755	1.85	1.85	37.1	20
PEBP1	protein_coding	12	118135858	118145585	+	10900	0.000671	0.0247	1.85	1.85	180	97.4
SCP2	protein_coding	1	52927229	53051704	+	1950	8.48e-05	0.00999	1.85	1.85	31.6	17.1
TMBIM6	protein_coding	12	49707725	49764935	+	13900	7.36e-06	0.00382	1.85	1.85	233	126
TMEM69	protein_coding	1	45687214	45694444	+	186	7.95e-05	0.00962	1.85	1.85	2.69	1.46
ZBTB33	protein_coding	X	120250752	120258399	+	515	0.000131	0.0122	1.85	1.85	8.23	4.46
AC068993.1	processed_pseudogene	12	78793526	78794115	-	121	0.00181	0.0421	1.84	1.84	1.77	0.962
AL773572.1	antisense_RNA	21	41176322	41186789	-	356	0.000188	0.0143	1.84	1.84	5.26	2.85
CDKN2AIP	protein_coding	4	183444591	183448199	+	2010	0.00294	0.0551	1.84	1.84	30	16.4
DDA1	protein_coding	19	17309518	17323302	+	702	4.59e-06	0.00298	1.84	1.84	10.9	5.93
DSTN	protein_coding	20	17569863	17609920	+	3210	9.4e-06	0.00409	1.84	1.84	50.3	27.4
GPX1	protein_coding	3	49357176	49358601	-	1020	8.94e-07	0.00181	1.84	1.84	17.4	9.44
HIST1H1PS1	unprocessed_pseudogene	6	26195554	26196634	+	378	0.00133	0.0356	1.84	1.84	5.72	3.1
NDUFV2	protein_coding	18	9102630	9134346	+	975	6.27e-05	0.00871	1.84	1.84	14.6	7.95
PRUNE1	protein_coding	1	151008420	151035714	+	404	9.18e-05	0.0104	1.84	1.84	6.57	3.56
RAET1L	protein_coding	6	150018334	150025533	-	728	0.000501	0.022	1.84	1.84	12.4	6.73
RHOB	protein_coding	2	20447074	20449446	+	1400	0.00345	0.059	1.84	1.84	21.2	11.5
TMEM254	protein_coding	10	80078646	80092558	+	631	5.87e-05	0.00868	1.84	1.84	11	5.96
AC087897.1	processed_pseudogene	12	38532895	38533051	-	123	0.00063	0.0241	1.83	1.83	1.99	1.09
ACTR10	protein_coding	14	58200080	58235637	+	649	5.69e-06	0.00333	1.83	1.83	10.2	5.58
ATP6V1D	protein_coding	14	67294371	67360266	-	3330	2.28e-05	0.00556	1.83	1.83	52.7	28.8
ATP6V1E1	protein_coding	22	17592136	17628819	-	2510	1.91e-06	0.00218	1.83	1.83	38.5	21.1
CAP1P2	processed_pseudogene	10	43604843	43606252	-	121	0.000303	0.0175	1.83	1.83	1.88	1.03
FBXO36	protein_coding	2	229922302	230013110	+	78.1	0.00338	0.0584	1.83	1.83	1.27	0.694
GLTPP1	processed_pseudogene	11	18189000	18189622	+	1030	0.00192	0.0435	1.83	1.83	16.8	9.16
GM2A	protein_coding	5	151212150	151270441	+	4270	0.00181	0.0421	1.83	1.83	66.4	36.3
LINC00887	lincRNA	3	194296465	194312804	-	269	0.00406	0.0637	1.83	1.83	4.19	2.29
LINC02486	lincRNA	4	152536264	152539264	+	152	0.00151	0.0384	1.83	1.83	2.28	1.25
MALL	protein_coding	2	110083870	110116567	-	91900	0.00066	0.0245	1.83	1.83	1490	812
MIEN1	protein_coding	17	39728496	39730788	-	804	1.03e-05	0.00425	1.83	1.83	12.1	6.62
PPP1CB	protein_coding	2	28751640	28802941	+	41000	0.000319	0.0178	1.83	1.83	610	334
PPP2CA	protein_coding	5	134194334	134226143	-	5730	6.16e-05	0.00871	1.83	1.83	90.3	49.2
RAB31	protein_coding	18	9708165	9862552	+	1120	0.0045	0.0669	1.83	1.83	19	10.4
TALDO1	protein_coding	11	747329	765025	+	8840	5.95e-05	0.00868	1.83	1.83	142	77.6
AC002519.2	transcribed_processed_pseudogene	16	31802947	31807974	+	89.4	0.00244	0.05	1.82	1.82	1.37	0.748
AHCYL1	protein_coding	1	109984686	110023742	+	802	7.15e-06	0.00382	1.82	1.82	13.1	7.22
AKTIP	protein_coding	16	53491040	53504412	-	392	0.000123	0.0119	1.82	1.82	6.08	3.34
CFL2	protein_coding	14	34706769	34714824	-	412	0.000154	0.013	1.82	1.82	6.44	3.54
CLPP	protein_coding	19	6361452	6368909	+	206	0.000491	0.0218	1.82	1.82	3.43	1.88
FAM45A	protein_coding	10	119104086	119137985	+	4040	0.00019	0.0143	1.82	1.82	62.9	34.6
KCMF1	protein_coding	2	84971093	85059473	+	1710	0.000156	0.0131	1.82	1.82	26.7	14.7
KLK8	protein_coding	19	50996007	51002712	-	822	0.000441	0.0207	1.82	1.82	13	7.12
MLC1	protein_coding	22	50059391	50085903	-	86.9	0.0025	0.0506	1.82	1.82	1.05	0.579
MYCBP	protein_coding	1	38862964	38874106	-	273	0.000103	0.0108	1.82	1.82	4.19	2.3
NCOA4	protein_coding	10	46005088	46030715	-	5640	3.45e-05	0.00672	1.82	1.82	90.3	49.7
PPP1CC	protein_coding	12	110719680	110742940	-	6610	2.93e-05	0.00624	1.82	1.82	103	56.8
RAB1A	protein_coding	2	65070701	65130107	-	1710	3.65e-06	0.00298	1.82	1.82	26.6	14.6
AC003092.1	lincRNA	7	94022833	94066662	+	3.91	0.00142	0.0369	1.81	1.81	0.0665	0.0367
AL031283.2	antisense_RNA	1	15326680	15343877	-	4.35	0.00148	0.0378	1.81	1.81	0.0652	0.0361
CNOT6LP1	processed_pseudogene	15	56005715	56007177	-	80.8	0.00378	0.0614	1.81	1.81	1.23	0.682
FMR1NB	protein_coding	X	147981329	148026668	+	4	0.000454	0.0209	1.81	1.81	0.0631	0.0348
KCTD7	protein_coding	7	66628767	66649068	+	392	0.00393	0.0627	1.81	1.81	6.68	3.69
PLS3	protein_coding	X	115561174	115650862	+	7130	5.62e-05	0.00853	1.81	1.81	117	64.5
REEP3	protein_coding	10	63521363	63625124	+	702	6.32e-07	0.00157	1.81	1.81	11.3	6.24
RMND5A	protein_coding	2	86720173	86778042	+	33900	0.00046	0.0211	1.81	1.81	522	289
SNAP29	protein_coding	22	20858983	20891219	+	1960	0.000293	0.0171	1.81	1.81	30.9	17.1
TMEM50A	protein_coding	1	25337917	25362362	+	1200	1.12e-05	0.00431	1.81	1.81	18.6	10.3
TWF1	protein_coding	12	43793723	43806376	-	1970	5.42e-06	0.00328	1.81	1.81	30.6	16.9
AC096582.3	protein_coding	7	45860008	45873083	-	4.5	0.00327	0.0577	1.8	1.8	0.0719	0.0399
ACE2	protein_coding	X	15561033	15602149	-	173	0.00454	0.0673	1.8	1.8	2.52	1.4
CAPZA2	protein_coding	7	116811070	116922050	+	1090	2.17e-05	0.00552	1.8	1.8	15.7	8.69
HIST2H2BE	protein_coding	1	149884459	149886653	-	2670	0.000301	0.0174	1.8	1.8	40.3	22.4
LAPTM4A	protein_coding	2	20032650	20052029	-	2310	4.64e-06	0.00298	1.8	1.8	34.9	19.4
LILRB1-AS1	antisense_RNA	19	54635722	54638893	-	9.13	0.00305	0.0557	1.8	1.8	0.158	0.0879
NAMPTP1	processed_pseudogene	10	36521721	36524235	-	7850	0.000999	0.0306	1.8	1.8	117	64.9
NTHL1	protein_coding	16	2039815	2047867	-	207	0.000189	0.0143	1.8	1.8	3.01	1.67
PABPC1	protein_coding	8	100685816	100722810	-	254000	0.000635	0.0242	1.8	1.8	4000	2220
PAFAH1B2	protein_coding	11	117144267	117176895	+	747	1.43e-05	0.00466	1.8	1.8	12.7	7.08
RAB5A	protein_coding	3	19947079	19985176	+	5530	4.05e-05	0.00733	1.8	1.8	91	50.6
RN7SL660P	misc_RNA	14	32442341	32442640	+	20	0.00464	0.0679	1.8	1.8	0.292	0.163
RTN3	protein_coding	11	63681446	63759892	+	1620	7.63e-06	0.00383	1.8	1.8	25.6	14.3
TMEM41B	protein_coding	11	9280654	9314781	-	1080	4.13e-05	0.00733	1.8	1.8	16.5	9.19
TOR1AIP2	protein_coding	1	179839967	179877804	-	34500	0.000409	0.0204	1.8	1.8	540	300
UBE2M	protein_coding	19	58555712	58558961	-	2130	0.000231	0.0155	1.8	1.8	32.4	18
AC011495.1	processed_pseudogene	19	49719498	49720082	-	25.2	0.00349	0.0594	1.79	1.79	0.425	0.238
ARF4P1	processed_pseudogene	9	134078904	134079445	+	65.2	0.00273	0.053	1.79	1.79	0.995	0.557
CBX1P2	processed_pseudogene	X	17099782	17100240	-	14	0.000811	0.0275	1.79	1.79	0.197	0.11
CPNE3	protein_coding	8	86514427	86561499	+	11600	0.000956	0.0297	1.79	1.79	188	105
EIF4BP3	processed_pseudogene	9	96146007	96147857	+	206	0.000381	0.0197	1.79	1.79	2.96	1.66
FBXW11	protein_coding	5	171861549	172006874	-	3910	0.000137	0.0124	1.79	1.79	64	35.8
GALNT3	protein_coding	2	165747591	165794683	-	1180	0.00011	0.0112	1.79	1.79	17.6	9.79
HDHD3	protein_coding	9	113373419	113377000	-	200	0.000879	0.0286	1.79	1.79	3.19	1.78
KIAA1191	protein_coding	5	176346061	176361969	-	2430	0.000574	0.0228	1.79	1.79	39.5	22
LYPLA1	protein_coding	8	54046367	54102018	-	3440	0.000186	0.0142	1.79	1.79	51.8	28.9
MAP2K1	protein_coding	15	66386817	66492313	+	4520	2.9e-05	0.00624	1.79	1.79	71	39.7
PCDHA8	protein_coding	5	140841187	141012345	+	4.04	0.00343	0.0589	1.79	1.79	0.0699	0.0391
PLS1	protein_coding	3	142596387	142713665	+	1810	0.000784	0.027	1.79	1.79	27.8	15.5
RAB11FIP5	protein_coding	2	73073382	73156722	-	3200	0.000484	0.0217	1.79	1.79	50.9	28.3
RNF114	protein_coding	20	49936336	49953893	+	634	5.25e-05	0.00813	1.79	1.79	10.1	5.62
TMPRSS11E	protein_coding	4	68447449	68497605	+	52100	0.00045	0.0209	1.79	1.79	846	473
VAT1	protein_coding	17	43014605	43025124	-	23200	0.000243	0.0156	1.79	1.79	387	217
AP3S1	protein_coding	5	115841481	115914082	+	892	0.000133	0.0122	1.78	1.78	13.6	7.67
C1DP1	processed_pseudogene	10	32511336	32511738	-	61.1	0.00494	0.0695	1.78	1.78	0.909	0.51
C4orf3	protein_coding	4	119296419	119304446	-	10300	0.000383	0.0197	1.78	1.78	157	87.8
C9orf72	protein_coding	9	27546545	27573867	-	234	0.00218	0.0469	1.78	1.78	3.5	1.96
CCDC33	protein_coding	15	74202705	74336473	+	4.98	0.00371	0.0608	1.78	1.78	0.0725	0.0406
CDCP1	protein_coding	3	45082278	45146423	-	4450	0.00192	0.0435	1.78	1.78	68.8	38.6
DDAH2	protein_coding	6	31727038	31730618	-	1300	0.000411	0.0204	1.78	1.78	21.7	12.2
DIRC2	protein_coding	3	122794795	122881140	+	2340	0.000206	0.0148	1.78	1.78	36.6	20.5
EHD1	protein_coding	11	64851642	64888297	-	5650	0.000178	0.0138	1.78	1.78	86.3	48.4
ELF5	protein_coding	11	34478793	34513806	-	313	0.00446	0.0667	1.78	1.78	4.98	2.8
F11R	protein_coding	1	160995211	161021349	-	15900	0.000286	0.0169	1.78	1.78	237	133
GLTP	protein_coding	12	109850943	109880489	-	24500	0.000612	0.0238	1.78	1.78	411	231
GLUL	protein_coding	1	182381704	182392207	-	234000	0.00188	0.0431	1.78	1.78	3700	2080
KCTD9	protein_coding	8	25427847	25458477	-	1390	2.65e-05	0.00598	1.78	1.78	21	11.8
MCUR1	protein_coding	6	13786557	13814569	-	914	4.29e-05	0.00733	1.78	1.78	14.5	8.18
MPZL3	protein_coding	11	118226690	118252351	-	14500	0.000124	0.0119	1.78	1.78	229	129
PRMT9	protein_coding	4	147637785	147684231	-	135	0.00175	0.0416	1.78	1.78	2.05	1.15
RNF20	protein_coding	9	101533851	101563345	+	1770	3.99e-05	0.00733	1.78	1.78	27.6	15.6
RPL36AP29	processed_pseudogene	7	16208945	16209266	+	3.83	0.00354	0.0598	1.78	1.78	0.0603	0.0338
SLC7A11	protein_coding	4	138164097	138242350	-	155	0.00345	0.059	1.78	1.78	2.49	1.4
SMIM14	protein_coding	4	39546330	39639091	-	1830	0.00013	0.0122	1.78	1.78	29.8	16.8
TOP1	protein_coding	20	41028818	41124488	+	6580	3e-05	0.00629	1.78	1.78	104	58.1
TTC29	protein_coding	4	146706638	146945883	-	3.68	0.00233	0.0488	1.78	1.78	0.0602	0.0338
WASL	protein_coding	7	123681935	123749068	-	8770	0.000108	0.0111	1.78	1.78	134	75.4
WWTR1	protein_coding	3	149517235	149736715	-	9610	1.52e-05	0.00479	1.78	1.78	155	87.2
AL031282.1	transcribed_processed_pseudogene	1	1724512	1737252	+	155	0.00176	0.0416	1.77	1.77	2.31	1.3
ATP5LP3	processed_pseudogene	4	24658072	24658376	-	4.7	0.00259	0.0513	1.77	1.77	0.0694	0.0392
ATP6AP1	protein_coding	X	154428632	154436517	+	2000	1.72e-06	0.00218	1.77	1.77	33.3	18.8
CU634019.4	lincRNA	21	6994374	6997738	-	4.34	0.00068	0.0249	1.77	1.77	0.0599	0.0339
FTLP3	processed_pseudogene	20	4023917	4024445	+	1730	0.00367	0.0606	1.77	1.77	27.2	15.3
G3BP2	protein_coding	4	75642782	75724526	-	843	2.06e-05	0.00538	1.77	1.77	13.6	7.67
GOLGA7	protein_coding	8	41490396	41510981	+	588	3.42e-05	0.00672	1.77	1.77	9.57	5.41
HEATR5A	protein_coding	14	31291791	31420583	-	814	7.78e-05	0.00952	1.77	1.77	13.2	7.44
KLHL28	protein_coding	14	44924319	45042323	-	399	0.00173	0.0412	1.77	1.77	6.07	3.43
MTX1	protein_coding	1	155208699	155213825	+	395	0.00412	0.0642	1.77	1.77	6.36	3.59
MYO1B	protein_coding	2	191245185	191425390	+	2250	0.00074	0.0261	1.77	1.77	36.8	20.8
PRDX6	protein_coding	1	173477266	173488808	+	6410	0.000138	0.0125	1.77	1.77	103	58
RAB18	protein_coding	10	27504174	27542238	+	2330	3.26e-05	0.00655	1.77	1.77	35.7	20.2
RALB	protein_coding	2	120240064	120294714	+	1330	9.14e-06	0.00403	1.77	1.77	21	11.9
TMEM54	protein_coding	1	32894594	32901439	-	812	0.000646	0.0245	1.77	1.77	12.7	7.17
TMOD3	protein_coding	15	51829628	51947296	+	68000	0.000536	0.0223	1.77	1.77	1050	594
TUFT1	protein_coding	1	151540305	151583584	+	30600	0.000777	0.0268	1.77	1.77	457	258
ZNF664	protein_coding	12	123971845	124015440	+	1410	2.51e-06	0.00256	1.77	1.77	22.5	12.7
ALDH3B1	protein_coding	11	68008578	68029283	+	525	0.000427	0.0204	1.76	1.76	8.6	4.87
ARL8B	protein_coding	3	5122220	5180913	+	3690	6.26e-05	0.00871	1.76	1.76	56.3	31.9
CD2AP	protein_coding	6	47477789	47627264	+	4460	2.33e-05	0.00556	1.76	1.76	67.6	38.5
CROT	protein_coding	7	87345681	87399796	+	485	0.00299	0.0554	1.76	1.76	7.94	4.52
EIF4E	protein_coding	4	98871684	98930638	-	953	6.85e-05	0.00904	1.76	1.76	14.7	8.4
EMC3	protein_coding	3	9962537	10011117	-	2440	0.000141	0.0125	1.76	1.76	37.4	21.2
NCKAP1	protein_coding	2	182909115	183038859	-	5780	6.37e-05	0.00873	1.76	1.76	91.4	52
ORMDL1	protein_coding	2	189770323	189784372	-	271	0.00424	0.0651	1.76	1.76	4.59	2.61
RND3	protein_coding	2	150468195	150539012	-	58100	0.00142	0.0369	1.76	1.76	841	479
STRN	protein_coding	2	36843640	36966473	-	12300	0.00024	0.0156	1.76	1.76	189	107
UPK3B	protein_coding	7	76510428	76516522	+	8380	0.00193	0.0435	1.76	1.76	128	72.9
YIPF4	protein_coding	2	32277910	32316595	+	1920	0.000101	0.0108	1.76	1.76	28.6	16.2
ACOX1	protein_coding	17	75941507	75979364	-	16400	0.00108	0.0317	1.75	1.75	251	144
ACTBP12	processed_pseudogene	1	92229018	92229436	-	25.8	0.00463	0.0678	1.75	1.75	0.407	0.232
AL731577.1	antisense_RNA	10	124945204	124946433	-	227	0.00176	0.0416	1.75	1.75	3.54	2.02
AP000769.1	transcribed_unprocessed_pseudogene	11	65455258	65466721	+	700	0.000564	0.0226	1.75	1.75	9.79	5.59
ASAH1	protein_coding	8	18055992	18084999	-	3060	1.32e-05	0.00454	1.75	1.75	50.2	28.7
ATP5L	protein_coding	11	118401154	118431497	+	671	1.16e-06	0.00202	1.75	1.75	9.99	5.69
BZW1P2	processed_pseudogene	3	116645902	116646728	-	3360	0.000318	0.0178	1.75	1.75	51.5	29.5
CRK	protein_coding	17	1420689	1463163	-	2330	5.15e-05	0.00811	1.75	1.75	36	20.6
DAZAP2	protein_coding	12	51238292	51271363	+	3610	1.17e-05	0.00444	1.75	1.75	54.3	31.1
FAM89B	protein_coding	11	65572349	65574199	+	1070	0.000169	0.0136	1.75	1.75	15.1	8.64
KLK10	protein_coding	19	51012739	51020176	-	22600	7.09e-05	0.00907	1.75	1.75	362	207
KRT80	protein_coding	12	52168996	52192001	-	41000	0.00054	0.0223	1.75	1.75	625	358
MAL	protein_coding	2	95025677	95053997	+	291000	0.00127	0.0347	1.75	1.75	4480	2570
RAB1B	protein_coding	11	66268533	66277493	+	6270	0.000203	0.0148	1.75	1.75	97.7	55.8
RHOA	protein_coding	3	49359145	49412999	-	11100	1.74e-05	0.00507	1.75	1.75	180	103
RHOQP2	processed_pseudogene	2	131460999	131461578	+	29.6	0.00279	0.0535	1.75	1.75	0.51	0.291
RN7SL172P	misc_RNA	3	121653994	121654297	-	153	0.00451	0.067	1.75	1.75	2.13	1.21
RRAGD	protein_coding	6	89364636	89412271	-	634	1.42e-05	0.00466	1.75	1.75	9.42	5.39
S100A12	protein_coding	1	153373706	153375650	-	408	0.00162	0.0399	1.75	1.75	6.16	3.51
SMS	protein_coding	X	21940573	21994836	+	3740	0.00159	0.0395	1.75	1.75	58.3	33.2
STYK1	protein_coding	12	10618939	10674319	-	788	0.00301	0.0555	1.75	1.75	12.3	7.04
SUPT4H1	protein_coding	17	58345175	58353094	-	1000	2.31e-05	0.00556	1.75	1.75	15.2	8.68
TARS2	protein_coding	1	150487364	150507610	+	922	0.00368	0.0607	1.75	1.75	14.7	8.38
TMEM40	protein_coding	3	12733525	12769458	-	11100	0.000513	0.0222	1.75	1.75	167	95.9
UGP2	protein_coding	2	63840940	63891563	+	1690	1.44e-05	0.00466	1.75	1.75	25.9	14.8
VPS35	protein_coding	16	46656132	46689519	-	1240	3.69e-06	0.00298	1.75	1.75	20.2	11.6
XIAP	protein_coding	X	123859724	123913980	+	4150	5.88e-05	0.00868	1.75	1.75	61.2	35
ABCG1	protein_coding	21	42199689	42297245	+	2550	0.00266	0.0521	1.74	1.74	41.4	23.9
AC004231.1	antisense_RNA	17	40921430	40975927	+	130	0.00428	0.0654	1.74	1.74	2.06	1.19
AC005392.2	lincRNA	19	43329295	43331431	-	597	0.00429	0.0655	1.74	1.74	9.64	5.55
AC092746.1	lincRNA	12	8548361	8567614	-	4.47	0.00345	0.059	1.74	1.74	0.0627	0.0361
ARPC3	protein_coding	12	110434825	110450423	-	2480	1.48e-05	0.0047	1.74	1.74	36.9	21.2
CHMP2B	protein_coding	3	87227271	87255549	+	1370	2.08e-05	0.00538	1.74	1.74	21	12.1
EIF3EP1	processed_pseudogene	6	73291962	73293278	+	94.6	0.00302	0.0555	1.74	1.74	1.54	0.886
FEM1B	protein_coding	15	68277803	68295866	+	3350	3.47e-05	0.00672	1.74	1.74	51.1	29.3
IL10RB	protein_coding	21	33266358	33310188	+	1170	8.43e-05	0.00997	1.74	1.74	17.5	10.1
NRAP	protein_coding	10	113588716	113664128	-	4.27	0.00302	0.0555	1.74	1.74	0.0622	0.0357
OSER1-AS1	lincRNA	20	44210960	44226028	+	67.8	0.00319	0.0568	1.74	1.74	1.03	0.59
RHBDL2	protein_coding	1	38885807	38941800	-	1220	0.00155	0.0389	1.74	1.74	17.2	9.88
RN7SL255P	misc_RNA	5	104260531	104260827	-	3.65	0.00112	0.0322	1.74	1.74	0.0589	0.0338
RNF11	protein_coding	1	51236271	51273456	+	9490	0.000285	0.0169	1.74	1.74	146	83.9
S100A8	protein_coding	1	153390032	153391189	-	182000	0.00134	0.0357	1.74	1.74	2840	1630
SLC9A4	protein_coding	2	102473303	102533973	+	244	0.00448	0.0669	1.74	1.74	4.22	2.43
TRIM54	protein_coding	2	27282392	27307440	+	3.79	0.000456	0.021	1.74	1.74	0.06	0.0345
VDAC2	protein_coding	10	75210154	75231449	+	2080	0.000236	0.0156	1.74	1.74	30.7	17.7
VPS18	protein_coding	15	40894430	40903976	+	1140	0.000247	0.0156	1.74	1.74	17.6	10.1
YWHAZ	protein_coding	8	100916525	100953389	-	37500	9.57e-05	0.0106	1.74	1.74	580	333
ZFAND6	protein_coding	15	80059568	80138394	+	1700	1.11e-05	0.00431	1.74	1.74	25.4	14.6
AC004801.1	processed_pseudogene	12	48085062	48085422	+	8.24	0.00486	0.0691	1.73	1.73	0.138	0.0796
AC008033.1	processed_pseudogene	12	68473741	68474903	+	113	0.00298	0.0554	1.73	1.73	1.77	1.02
AC008537.2	lincRNA	19	40831221	40837211	-	5.96	0.00326	0.0577	1.73	1.73	0.0856	0.0494
AL445437.1	TEC	1	87805286	87808373	-	3.65	0.00208	0.0456	1.73	1.73	0.0586	0.0338
ARL4C	protein_coding	2	234493041	234497054	-	6460	0.000702	0.0254	1.73	1.73	102	58.7
ARL6IP1	protein_coding	16	18791667	18801679	-	1660	1.94e-05	0.00529	1.73	1.73	25.1	14.5
ATP6V1F	protein_coding	7	128862826	128865845	+	590	3.91e-05	0.00729	1.73	1.73	8.81	5.1
BPGM	protein_coding	7	134646808	134679814	+	14100	0.00425	0.0652	1.73	1.73	217	125
C6orf106	protein_coding	6	34587288	34696860	-	11300	0.000539	0.0223	1.73	1.73	172	99.1
CREG1	protein_coding	1	167529677	167553768	-	368	0.000152	0.013	1.73	1.73	6.1	3.52
GNAI2	protein_coding	3	50226292	50259356	+	6290	1.07e-05	0.0043	1.73	1.73	99.4	57.5
GOLPH3L	protein_coding	1	150646225	150697145	-	1650	0.000209	0.0148	1.73	1.73	26	15
IPP	protein_coding	1	45694324	45750651	-	250	0.000198	0.0145	1.73	1.73	3.85	2.22
MFSD5	protein_coding	12	53251251	53254406	+	1130	9.42e-05	0.0105	1.73	1.73	17.2	9.93
MOSPD1	protein_coding	X	134887626	134915268	-	1230	0.000199	0.0146	1.73	1.73	18.9	11
NUMBL	protein_coding	19	40665905	40690973	-	652	0.000516	0.0222	1.73	1.73	10.6	6.14
PABPC1P4	processed_pseudogene	12	63822021	63823896	+	4310	0.000945	0.0295	1.73	1.73	69	39.8
PANX2	protein_coding	22	50170731	50180295	+	1040	0.00255	0.0509	1.73	1.73	15	8.64
POTEJ	protein_coding	2	130611481	130658092	+	5060	0.000255	0.0158	1.73	1.73	75.3	43.5
PPCS	protein_coding	1	42456117	42473386	+	282	0.000139	0.0125	1.73	1.73	4.29	2.47
PRDX1	protein_coding	1	45511036	45523048	-	2810	0.000389	0.0198	1.73	1.73	43.3	25
PSMD10	protein_coding	X	108084207	108091619	-	202	6.81e-05	0.00904	1.73	1.73	3.06	1.77
RAP1GDS1	protein_coding	4	98261384	98443862	+	1230	0.000863	0.0284	1.73	1.73	19.3	11.2
SPATA42	antisense_RNA	1	108857217	108858525	+	3.67	0.00467	0.0681	1.73	1.73	0.0585	0.0338
TMEM127	protein_coding	2	96248516	96265995	-	28500	0.000293	0.0171	1.73	1.73	435	252
TNFAIP8L1	protein_coding	19	4639518	4655569	+	177	0.00276	0.0533	1.73	1.73	2.87	1.66
VPS26A	protein_coding	10	69123512	69172862	+	1300	0.000232	0.0155	1.73	1.73	18.7	10.8
VPS41	protein_coding	7	38722963	38932395	-	1230	8.65e-05	0.01	1.73	1.73	19.7	11.4
VSIG8	protein_coding	1	159854316	159862658	-	779	0.00497	0.0698	1.73	1.73	10.6	6.13
AC104791.1	antisense_RNA	4	145833118	145839581	+	3.89	0.000684	0.025	1.72	1.72	0.063	0.0366
ADGRG6	protein_coding	6	142301854	142446267	+	4590	0.00224	0.0477	1.72	1.72	80.1	46.6
ALDH3A2	protein_coding	17	19648136	19677599	+	1290	0.000533	0.0223	1.72	1.72	22.3	13
AP006222.1	transcribed_processed_pseudogene	1	257864	359682	-	688	0.00384	0.062	1.72	1.72	9.87	5.73
APOOL	protein_coding	X	85003826	85093317	+	483	0.000367	0.0193	1.72	1.72	7.41	4.31
APPL2	protein_coding	12	105173296	105236239	-	1370	0.000154	0.013	1.72	1.72	22.4	13
ARF6	protein_coding	14	49893092	49897055	+	21900	0.000612	0.0238	1.72	1.72	320	186
ATP8B1	protein_coding	18	57646426	57803102	-	9580	0.00294	0.0551	1.72	1.72	155	89.9
BMT2	protein_coding	7	112819147	112939917	-	476	0.000558	0.0225	1.72	1.72	7.3	4.25
CCNC	protein_coding	6	99542380	99568974	-	2380	0.000102	0.0108	1.72	1.72	35.6	20.7
CHMP5	protein_coding	9	33264879	33282070	+	1550	4.26e-05	0.00733	1.72	1.72	23	13.4
CNST	protein_coding	1	246566444	246668585	+	9070	0.000536	0.0223	1.72	1.72	145	84.3
COX7A2	protein_coding	6	75237675	75250324	-	299	0.000305	0.0175	1.72	1.72	4.42	2.57
CRYL1	protein_coding	13	20403667	20525858	-	401	0.000773	0.0267	1.72	1.72	6.03	3.51
ELF3-AS1	antisense_RNA	1	202000094	202010354	-	533	0.00299	0.0554	1.72	1.72	8.11	4.71
FAM122B	protein_coding	X	134769566	134797233	-	2290	0.00473	0.0683	1.72	1.72	33.9	19.7
FBXO33	protein_coding	14	39397669	39432501	-	218	0.00302	0.0555	1.72	1.72	3.34	1.94
GCH1	protein_coding	14	54842008	54902853	-	527	0.00191	0.0435	1.72	1.72	7.49	4.36
GPX1P1	processed_pseudogene	X	13378735	13379341	-	154	0.00281	0.0535	1.72	1.72	2.59	1.51
HEBP1	protein_coding	12	12974864	13000274	-	1030	0.00146	0.0376	1.72	1.72	15.1	8.78
HECA	protein_coding	6	139135112	139180803	+	14700	0.000848	0.0282	1.72	1.72	224	130
HOMEZ	protein_coding	14	23272422	23299448	-	1040	0.0018	0.0421	1.72	1.72	15.9	9.24
KCNK6	protein_coding	19	38319844	38332077	+	7630	0.000908	0.0291	1.72	1.72	114	66
LAMP2	protein_coding	X	120427827	120469366	-	1590	1.28e-06	0.0021	1.72	1.72	25.6	14.9
LEPROT	protein_coding	1	65420587	65436008	+	2240	8.69e-05	0.01	1.72	1.72	34.1	19.8
NBDY	protein_coding	X	56729241	56818381	+	113	0.00382	0.0618	1.72	1.72	1.74	1.01
PABPC3	protein_coding	13	25095868	25099255	+	9590	0.000769	0.0266	1.72	1.72	151	87.9
PCBP1-AS1	processed_transcript	2	69962263	70103221	-	4560	0.00107	0.0315	1.72	1.72	69.4	40.4
PFKFB2	protein_coding	1	207034366	207081025	+	18300	0.00465	0.068	1.72	1.72	278	161
POLB	protein_coding	8	42338454	42371809	+	713	0.000323	0.0179	1.72	1.72	12.1	7.06
PPARD	protein_coding	6	35342558	35428192	+	12700	0.0021	0.0458	1.72	1.72	204	119
SH3D19	protein_coding	4	151102751	151325633	-	9900	0.000166	0.0135	1.72	1.72	154	89.4
SLC48A1	protein_coding	12	47753916	47782754	+	1880	0.00075	0.0263	1.72	1.72	30.1	17.5
TMEM11	protein_coding	17	21197280	21214625	-	600	0.000403	0.0203	1.72	1.72	9.13	5.3
TMEM9B	protein_coding	11	8947294	8965012	-	351	0.000647	0.0245	1.72	1.72	5.47	3.19
TMPRSS11A	protein_coding	4	67909385	67964141	-	6830	8.71e-05	0.01	1.72	1.72	108	62.8
TNFRSF21	protein_coding	6	47231532	47309906	-	10600	0.0012	0.0336	1.72	1.72	165	95.5
ZDHHC23	protein_coding	3	113947901	113965402	+	1120	0.00217	0.0468	1.72	1.72	18.1	10.5
AC005618.4	antisense_RNA	5	141350109	141350663	-	3.89	0.00337	0.0584	1.71	1.71	0.0578	0.0338
AL627402.1	processed_pseudogene	X	41675760	41676495	-	678	0.000193	0.0144	1.71	1.71	10.6	6.21
CD68	protein_coding	17	7579467	7582114	+	5250	0.000256	0.0158	1.71	1.71	78	45.6
CRY1	protein_coding	12	106991364	107093830	-	2270	0.000764	0.0265	1.71	1.71	34	19.9
EIF4H	protein_coding	7	74174245	74197102	+	13600	0.000173	0.0137	1.71	1.71	210	123
FBXO3	protein_coding	11	33740939	33774544	-	2820	0.00172	0.0412	1.71	1.71	44.9	26.2
HNRNPH2	protein_coding	X	101408295	101414134	+	2970	6.18e-05	0.00871	1.71	1.71	46.4	27.2
IER5	protein_coding	1	181088712	181092900	+	6310	0.000484	0.0217	1.71	1.71	83.8	49
IRF6	protein_coding	1	209785623	209806176	-	4150	0.00053	0.0223	1.71	1.71	63.4	37.1
KATNBL1P6	transcribed_processed_pseudogene	6	146802359	146803825	-	692	0.00397	0.0629	1.71	1.71	9.1	5.31
LAMP1	protein_coding	13	113297241	113323673	+	6460	4.77e-06	0.003	1.71	1.71	106	62.2
LYPD2	protein_coding	8	142750150	142752535	-	6670	0.00336	0.0584	1.71	1.71	93.3	54.5
OSER1	protein_coding	20	44196496	44210792	-	3720	0.000496	0.0218	1.71	1.71	57.4	33.6
PDCD6IP	protein_coding	3	33798352	33869708	+	8110	0.000232	0.0155	1.71	1.71	123	72
PPP1R2P3	protein_coding	5	156850538	156852529	+	186	0.000324	0.0179	1.71	1.71	2.82	1.65
PRR13	protein_coding	12	53441605	53446646	+	1470	3.37e-05	0.00672	1.71	1.71	20.7	12.1
RAB7A	protein_coding	3	128726122	128814797	+	11700	8.61e-05	0.01	1.71	1.71	180	105
RAP1A	protein_coding	1	111542218	111716692	+	1480	6.88e-05	0.00904	1.71	1.71	23	13.5
SNAPC3	protein_coding	9	15422704	15465954	+	670	0.000244	0.0156	1.71	1.71	10.7	6.26
SPIN1	protein_coding	9	88388419	88478695	+	911	2.88e-05	0.00624	1.71	1.71	14.2	8.3
SUCLG1	protein_coding	2	84423523	84460046	-	953	0.000353	0.0188	1.71	1.71	15.1	8.87
SUMO2	protein_coding	17	75165586	75182984	-	1720	1.74e-05	0.00507	1.71	1.71	25.9	15.2
TM2D2	protein_coding	8	38988808	38996825	-	1290	0.00102	0.0311	1.71	1.71	17.5	10.3
TMBIM4	protein_coding	12	66135846	66170073	-	317	5.38e-05	0.00828	1.71	1.71	4.61	2.69
TP53INP2	protein_coding	20	34704290	34713440	+	112000	0.00164	0.0402	1.71	1.71	1730	1010
UBE2F	protein_coding	2	237966827	238042783	+	1360	4.65e-05	0.00755	1.71	1.71	21.1	12.4
VAPA	protein_coding	18	9914002	9960022	+	2100	5.19e-05	0.00811	1.71	1.71	32	18.8
YES1	protein_coding	18	721588	812547	-	1760	8.39e-05	0.00996	1.71	1.71	27.4	16
ZDHHC20	protein_coding	13	21372573	21459371	-	12600	0.000528	0.0223	1.71	1.71	189	111
AL354714.2	processed_pseudogene	1	160894980	160896077	+	753	0.000656	0.0245	1.7	1.7	11.9	7
AP002469.1	processed_pseudogene	11	122613444	122614487	-	125	0.00494	0.0695	1.7	1.7	1.85	1.09
CHIC2	protein_coding	4	54009789	54064691	-	879	0.000842	0.0281	1.7	1.7	12.2	7.15
CNFN	protein_coding	19	42387019	42390288	-	98700	0.00484	0.069	1.7	1.7	1420	836
COQ10B	protein_coding	2	197453423	197475309	+	574	5.21e-05	0.00811	1.7	1.7	8.38	4.93
CRKL	protein_coding	22	20917426	20953750	+	3300	0.000274	0.0166	1.7	1.7	52.1	30.7
DGAT2	protein_coding	11	75759512	75801536	+	1190	0.00446	0.0667	1.7	1.7	18.5	10.9
GFOD2	protein_coding	16	67674531	67719422	-	19100	0.00315	0.0565	1.7	1.7	302	178
HIGD1A	protein_coding	3	42784298	42804532	-	783	0.000565	0.0226	1.7	1.7	12.1	7.13
MAPK1IP1L	protein_coding	14	55051631	55070193	+	2890	0.00013	0.0122	1.7	1.7	42.9	25.2
PCYOX1	protein_coding	2	70257386	70281192	+	1200	0.000115	0.0116	1.7	1.7	20.4	12
STK24P1	processed_pseudogene	X	136295690	136300299	-	271	0.000786	0.027	1.7	1.7	4.26	2.51
SWAP70	protein_coding	11	9664077	9752992	+	4430	0.000246	0.0156	1.7	1.7	63.9	37.6
TAB3	protein_coding	X	30827442	30975085	-	20100	0.000347	0.0187	1.7	1.7	305	179
TPRG1L	protein_coding	1	3625002	3630128	+	3070	0.000437	0.0206	1.7	1.7	47	27.6
TRAPPC8	protein_coding	18	31829173	31953137	-	2380	0.000237	0.0156	1.7	1.7	37.1	21.8
XG	protein_coding	X	2752050	2815928	+	422	0.00462	0.0677	1.7	1.7	6.43	3.78
AK3	protein_coding	9	4709559	4742044	-	1110	0.000229	0.0154	1.69	1.69	17.6	10.5
AK4	protein_coding	1	65147549	65232146	+	2260	0.004	0.0632	1.69	1.69	36.7	21.7
AMOTL1	protein_coding	11	94706431	94876754	+	2890	0.000733	0.026	1.69	1.69	48.7	28.8
ANO10	protein_coding	3	43354859	43691595	-	512	3.25e-05	0.00655	1.69	1.69	7.96	4.71
B3GNT2	protein_coding	2	62196113	62224732	+	951	0.000428	0.0204	1.69	1.69	15.2	8.98
C5orf51	protein_coding	5	41904188	41921637	+	510	0.00025	0.0157	1.69	1.69	7.62	4.52
CAPZA1	protein_coding	1	112619173	112671620	+	4310	5.14e-05	0.00811	1.69	1.69	66.5	39.2
DYNLT3P1	processed_pseudogene	20	17479085	17479432	-	8.77	0.00188	0.0431	1.69	1.69	0.137	0.0811
FAM213A	protein_coding	10	80407829	80437116	+	371	0.000603	0.0236	1.69	1.69	6.23	3.68
FAM25A	protein_coding	10	87020306	87024731	+	67400	0.00413	0.0643	1.69	1.69	1040	615
IL6STP1	processed_pseudogene	17	15783288	15784308	+	104	0.00484	0.069	1.69	1.69	1.69	1
INO80C	protein_coding	18	35452230	35497992	-	993	0.000923	0.0293	1.69	1.69	15.2	8.96
KIAA1958	protein_coding	9	112486847	112669398	+	394	0.00332	0.0581	1.69	1.69	5.88	3.49
KLK7	protein_coding	19	50976482	50984100	-	2040	0.000601	0.0235	1.69	1.69	29.5	17.4
KRAS	protein_coding	12	25204789	25250937	-	1970	6.23e-05	0.00871	1.69	1.69	29.9	17.8
LINC02076	lincRNA	17	18411159	18414381	+	4.67	0.00305	0.0557	1.69	1.69	0.0702	0.0416
LYRM1	protein_coding	16	20899868	20925007	+	354	0.00132	0.0355	1.69	1.69	5.51	3.26
PAFAH2	protein_coding	1	25959767	25998158	-	388	0.00109	0.0319	1.69	1.69	6.18	3.66
PTENP1	transcribed_processed_pseudogene	9	33673504	33677500	-	471	0.000247	0.0156	1.69	1.69	7.58	4.49
RAB21	protein_coding	12	71754874	71800286	+	2910	0.000175	0.0138	1.69	1.69	42.8	25.4
RAB5B	protein_coding	12	55973913	55996684	+	20700	0.000467	0.0213	1.69	1.69	324	192
RBMY1A1	protein_coding	Y	21511372	21549327	+	3.71	0.000961	0.0299	1.69	1.69	0.0597	0.0354
SSX2	protein_coding	X	52696896	52707190	-	3.77	0.00151	0.0383	1.69	1.69	0.0613	0.0362
STK24	protein_coding	13	98445185	98577941	-	36300	0.000457	0.021	1.69	1.69	549	326
TACC1	protein_coding	8	38728186	38853029	+	8870	0.000953	0.0297	1.69	1.69	130	77
TCP11	protein_coding	6	35118071	35148611	-	4.77	0.00234	0.0488	1.69	1.69	0.0709	0.0419
TMED7	protein_coding	5	115613508	115632993	-	524	7.98e-06	0.00385	1.69	1.69	8.13	4.8
TMEM206	protein_coding	1	212363931	212414902	-	220	0.00173	0.0412	1.69	1.69	3.27	1.93
TSPAN6	protein_coding	X	100627109	100639992	-	2240	0.000716	0.0257	1.69	1.69	34.7	20.5
UQCRFS1P1	processed_pseudogene	22	39875289	39876109	+	113	0.00327	0.0577	1.69	1.69	1.67	0.985
USP53	protein_coding	4	119212587	119295518	+	8080	0.00172	0.0412	1.69	1.69	128	75.8
ACTR2	protein_coding	2	65227753	65271254	+	6030	2.04e-05	0.00538	1.68	1.68	91.5	54.5
ATP6V0C	protein_coding	16	2513870	2520219	+	10100	0.000967	0.0299	1.68	1.68	144	85.7
ATP6V1H	protein_coding	8	53715557	53843559	-	1970	0.000133	0.0122	1.68	1.68	28.6	17.1
CASP8	protein_coding	2	201233443	201287712	+	1210	0.00381	0.0618	1.68	1.68	17.5	10.4
CDKL5	protein_coding	X	18425583	18653630	+	14200	0.00247	0.0503	1.68	1.68	220	130
CHMP1B	protein_coding	18	11851396	11854450	+	5120	0.00026	0.016	1.68	1.68	80.6	48
CRIPT	protein_coding	2	46616416	46625743	+	161	0.000495	0.0218	1.68	1.68	2.34	1.4
ESAM	protein_coding	11	124752583	124762291	-	4680	0.00198	0.0443	1.68	1.68	71.4	42.5
FAM122C	protein_coding	X	134796789	134854611	+	195	0.00494	0.0695	1.68	1.68	2.91	1.74
FUCA1	protein_coding	1	23845077	23868295	-	151	0.000887	0.0287	1.68	1.68	2.24	1.33
KLHDC10	protein_coding	7	130070510	130135721	+	1690	0.000426	0.0204	1.68	1.68	26.8	15.9
LARP4	protein_coding	12	50392383	50480005	+	1570	0.00125	0.0343	1.68	1.68	23.4	14
MTPN	protein_coding	7	135926761	135977354	-	3480	7.04e-05	0.00905	1.68	1.68	56	33.3
MYL12A	protein_coding	18	3247481	3256237	+	10900	0.000261	0.016	1.68	1.68	161	95.6
NPAS2	protein_coding	2	100820152	100996830	+	4140	0.000409	0.0204	1.68	1.68	60.7	36.2
NRBF2	protein_coding	10	63133247	63155032	+	1030	0.000669	0.0247	1.68	1.68	15.4	9.12
PEA15	protein_coding	1	160205337	160215377	+	6220	8.39e-05	0.00996	1.68	1.68	96.1	57.1
PPP2R2C	protein_coding	4	6320578	6563601	-	6200	0.00311	0.0562	1.68	1.68	99.5	59.1
RCN1P1	processed_pseudogene	6	87121693	87122689	-	4.03	0.00347	0.0592	1.68	1.68	0.0678	0.0405
SERINC1	protein_coding	6	122443354	122471823	-	2310	1.22e-05	0.00452	1.68	1.68	35.9	21.4
SP2	protein_coding	17	47896150	47928958	+	590	6.41e-05	0.00873	1.68	1.68	8.78	5.22
TMPRSS11D	protein_coding	4	67820876	67884033	-	18600	0.000354	0.0188	1.68	1.68	285	170
ZNF121	protein_coding	19	9560353	9584534	-	2120	0.000724	0.0258	1.68	1.68	31.6	18.9
AAGAB	protein_coding	15	67201033	67255196	-	346	5.17e-05	0.00811	1.67	1.67	5.17	3.1
AC004540.2	antisense_RNA	7	26372144	26376702	-	5.44	0.00439	0.0662	1.67	1.67	0.0876	0.0523
AC135279.2	processed_pseudogene	12	64338178	64338798	-	57.3	0.00216	0.0468	1.67	1.67	0.798	0.477
ARHGEF35	protein_coding	7	144186083	144195656	-	967	0.00131	0.0353	1.67	1.67	13.6	8.12
AZIN1	protein_coding	8	102826357	102893865	-	2220	2.58e-05	0.00588	1.67	1.67	32.9	19.7
CAMLG	protein_coding	5	134738501	134752161	+	102	0.00251	0.0506	1.67	1.67	1.59	0.954
CCDC96	protein_coding	4	7040849	7042940	-	139	0.00094	0.0295	1.67	1.67	1.96	1.18
COPS9	protein_coding	2	240126563	240136808	-	129	0.00178	0.0418	1.67	1.67	1.92	1.15
DDX11L5	unprocessed_pseudogene	9	12134	13784	+	3.77	0.00219	0.0469	1.67	1.67	0.0564	0.0338
DIAPH1	protein_coding	5	141515016	141619056	-	32200	0.000864	0.0284	1.67	1.67	505	302
EIF1	protein_coding	17	41688885	41692669	+	8330	0.000116	0.0116	1.67	1.67	124	74.3
EPB41L3	protein_coding	18	5392381	5630701	-	1950	0.000204	0.0148	1.67	1.67	32	19.2
FTH1	protein_coding	11	61959718	61967661	-	173000	0.00377	0.0614	1.67	1.67	2430	1450
HBP1	protein_coding	7	107168961	107202530	+	8030	0.000289	0.017	1.67	1.67	122	73.2
MCFD2	protein_coding	2	46901870	46941856	-	2240	6.75e-05	0.00904	1.67	1.67	35	20.9
OIP5-AS1	processed_transcript	15	41283990	41309738	+	2160	0.000745	0.0262	1.67	1.67	34.5	20.6
PTBP3	protein_coding	9	112217716	112333668	-	4550	0.000176	0.0138	1.67	1.67	69.9	41.9
RAB14	protein_coding	9	121178137	121223015	-	1630	2.8e-05	0.00617	1.67	1.67	25.2	15
RAB6C	protein_coding	2	129979664	129982739	+	162	0.00244	0.05	1.67	1.67	2.57	1.54
RPRD2	protein_coding	1	150363091	150476567	+	3400	0.000464	0.0212	1.67	1.67	51.5	30.9
RWDD4	protein_coding	4	183639635	183659226	-	79.8	0.00271	0.0527	1.67	1.67	1.12	0.674
SLC30A9	protein_coding	4	41990472	42090458	+	661	9.02e-05	0.0102	1.67	1.67	10.4	6.25
SNX2	protein_coding	5	122774996	122830109	+	432	0.000178	0.0138	1.67	1.67	6.43	3.84
SPAG1	protein_coding	8	100157906	100259279	+	2570	0.000597	0.0234	1.67	1.67	35.9	21.6
STAU1	protein_coding	20	49113339	49188368	-	2040	4.27e-05	0.00733	1.67	1.67	30.9	18.5
TAX1BP1	protein_coding	7	27739331	27844565	+	12900	0.000381	0.0197	1.67	1.67	190	113
ZFAND3	protein_coding	6	37819499	38154625	+	2890	0.000161	0.0132	1.67	1.67	42.9	25.7
AC090971.2	antisense_RNA	15	51887560	51901124	-	494	0.0023	0.0484	1.66	1.66	7.54	4.54
BROX	protein_coding	1	222712553	222735197	+	2340	0.000113	0.0114	1.66	1.66	34.7	21
CBL	protein_coding	11	119206276	119313927	+	1100	0.000828	0.0278	1.66	1.66	17.2	10.4
CCNDBP1	protein_coding	15	43185118	43197177	+	1310	4.42e-05	0.00746	1.66	1.66	19.7	11.9
COL4A3BP	protein_coding	5	75368486	75512139	-	2450	0.00049	0.0218	1.66	1.66	37	22.3
COX5A	protein_coding	15	74919791	74938169	-	710	0.000538	0.0223	1.66	1.66	10.8	6.5
DNASE2B	protein_coding	1	84398532	84415019	+	3.81	0.00254	0.0508	1.66	1.66	0.0561	0.0338
EMP1	protein_coding	12	13196716	13219940	+	986000	0.00376	0.0614	1.66	1.66	15000	9030
GABARAPL2	protein_coding	16	75566351	75577882	+	5820	0.000809	0.0275	1.66	1.66	87.3	52.6
H3F3A	protein_coding	1	226061851	226072002	+	3260	4.58e-05	0.00755	1.66	1.66	48.5	29.3
NDEL1	protein_coding	17	8413131	8490412	+	14900	0.000431	0.0204	1.66	1.66	222	134
NEU1	protein_coding	6	31857659	31862907	-	968	5.2e-05	0.00811	1.66	1.66	13.7	8.23
NPC2	protein_coding	14	74476192	74494178	-	702	1.97e-05	0.00529	1.66	1.66	11.1	6.69
RDH8	protein_coding	19	10013249	10022280	+	3.66	0.00313	0.0563	1.66	1.66	0.056	0.0338
RFX8	protein_coding	2	101397361	101474704	-	3.94	0.00234	0.0488	1.66	1.66	0.0568	0.0342
RPL23AP82	transcribed_unprocessed_pseudogene	22	50756948	50801310	+	785	0.00128	0.0348	1.66	1.66	11.9	7.17
SEC24A	protein_coding	5	134648789	134727824	+	2060	0.000818	0.0276	1.66	1.66	31.2	18.8
SERINC3	protein_coding	20	44496221	44522110	-	3960	0.000174	0.0137	1.66	1.66	59.9	36.1
SLC25A40	protein_coding	7	87833568	87876358	-	103	0.00131	0.0353	1.66	1.66	1.65	0.993
SLC35F5	protein_coding	2	113705011	113756824	-	1070	0.000453	0.0209	1.66	1.66	15.6	9.4
SMPD1	protein_coding	11	6390431	6394999	+	2600	0.00012	0.0118	1.66	1.66	40.4	24.3
SNRPG	protein_coding	2	70281362	70293772	-	290	0.000324	0.0179	1.66	1.66	4.1	2.47
UBE4A	protein_coding	11	118359585	118399212	+	2530	0.000106	0.011	1.66	1.66	38.9	23.4
ABHD5	protein_coding	3	43690113	43734372	+	5940	0.00199	0.0444	1.65	1.65	87.8	53.2
AC117395.2	processed_pseudogene	3	149982181	149983309	-	256	0.000172	0.0136	1.65	1.65	3.8	2.3
ACAD8	protein_coding	11	134253495	134265856	+	1980	0.00191	0.0435	1.65	1.65	29.9	18.1
AGA	protein_coding	4	177430770	177442504	-	331	0.000142	0.0125	1.65	1.65	5.04	3.06
ARF1	protein_coding	1	228082660	228099213	+	9810	0.000125	0.012	1.65	1.65	149	90.4
BAD	protein_coding	11	64269830	64284705	-	535	0.00056	0.0225	1.65	1.65	7.91	4.78
C11orf68	protein_coding	11	65916808	65919118	-	1270	0.000242	0.0156	1.65	1.65	18.5	11.2
CTBS	protein_coding	1	84549606	84574481	-	176	0.000596	0.0234	1.65	1.65	2.46	1.49
CTTNBP2NL	protein_coding	1	112396181	112463457	+	10800	0.00103	0.0312	1.65	1.65	169	102
DCUN1D1	protein_coding	3	182938074	182985954	-	1020	3.05e-05	0.00633	1.65	1.65	15.4	9.29
EAF1	protein_coding	3	15427355	15450636	+	537	1.61e-05	0.00499	1.65	1.65	7.98	4.82
GDE1	protein_coding	16	19501689	19522146	-	608	0.000251	0.0157	1.65	1.65	9.09	5.52
ITGB1BP1	protein_coding	2	9403475	9423548	-	1090	0.00239	0.0493	1.65	1.65	16	9.71
KLHL24	protein_coding	3	183635568	183684478	+	2600	0.00041	0.0204	1.65	1.65	38.3	23.3
LMTK2	protein_coding	7	98106885	98209634	+	14600	0.000654	0.0245	1.65	1.65	217	132
NATD1	protein_coding	17	21238870	21253411	-	2900	0.00129	0.035	1.65	1.65	43.1	26.1
PDZK1IP1	protein_coding	1	47183593	47191045	-	3560	0.00145	0.0373	1.65	1.65	53.7	32.6
PERP	protein_coding	6	138088505	138107512	-	27500	0.000373	0.0195	1.65	1.65	418	254
PTEN	protein_coding	10	87863113	87971931	+	2410	5.42e-05	0.0083	1.65	1.65	35.1	21.2
RHOQ	protein_coding	2	46541806	46583122	+	292	0.000668	0.0247	1.65	1.65	4.67	2.84
STK26	protein_coding	X	132023265	132075944	+	109	0.000483	0.0217	1.65	1.65	1.63	0.988
TMEM189	protein_coding	20	50118254	50153735	-	4710	0.00295	0.0552	1.65	1.65	68.6	41.5
VPS4B	protein_coding	18	63389190	63422484	-	12700	0.000506	0.022	1.65	1.65	190	115
AC027319.1	antisense_RNA	19	4838332	4838908	+	391	0.00142	0.0369	1.64	1.64	5.41	3.3
ATG4A	protein_coding	X	108091668	108154672	+	231	0.00112	0.0322	1.64	1.64	3.52	2.14
ATMIN	protein_coding	16	81035847	81047359	+	2020	0.000254	0.0158	1.64	1.64	30.6	18.7
ATP6V1G1	protein_coding	9	114587746	114598374	+	1950	5.83e-05	0.00868	1.64	1.64	28.8	17.6
C1orf210	protein_coding	1	43281883	43285618	-	340	0.00175	0.0416	1.64	1.64	4.86	2.97
CEACAM19	protein_coding	19	44662278	44684360	+	364	0.000857	0.0284	1.64	1.64	5.55	3.38
CEACAM5	protein_coding	19	41708585	41729799	+	15700	0.00315	0.0565	1.64	1.64	237	145
GABARAPL1	protein_coding	12	10212458	10223131	+	1920	0.000623	0.0239	1.64	1.64	28.7	17.5
GCHFR	protein_coding	15	40764020	40767711	+	1300	0.00221	0.0472	1.64	1.64	18.3	11.2
GID4	protein_coding	17	18039292	18068405	+	1030	0.00228	0.0481	1.64	1.64	15.7	9.57
GTF2A1	protein_coding	14	81175452	81221378	-	1970	0.000382	0.0197	1.64	1.64	28.9	17.6
HIPK3	protein_coding	11	33256672	33357024	+	2950	0.000212	0.015	1.64	1.64	45.9	27.9
MAPK3	protein_coding	16	30114105	30123507	-	11200	0.0012	0.0336	1.64	1.64	167	102
MAR5	protein_coding	10	92291163	92353965	+	2690	0.000665	0.0247	1.64	1.64	39.6	24.1
METTL9	protein_coding	16	21597218	21657474	+	2100	6.05e-05	0.00869	1.64	1.64	32.5	19.8
MUC20	protein_coding	3	195720882	195741124	+	15500	0.00301	0.0555	1.64	1.64	218	133
NDRG2	protein_coding	14	21016763	21070873	-	45200	0.00449	0.0669	1.64	1.64	646	395
NEK7	protein_coding	1	198156963	198322421	+	1410	0.000156	0.0131	1.64	1.64	20.5	12.5
OTUD1	protein_coding	10	23439458	23442391	+	2080	0.00282	0.0536	1.64	1.64	29.3	17.8
PAF1	protein_coding	19	39385852	39391196	-	1970	0.00023	0.0155	1.64	1.64	29.5	18
PAGE2	protein_coding	X	55089008	55092843	+	4.14	0.0012	0.0336	1.64	1.64	0.058	0.0354
PLEKHB2	protein_coding	2	131104847	131353710	+	3060	0.000441	0.0207	1.64	1.64	42	25.6
PPM1A	protein_coding	14	60245752	60299088	+	4380	0.000346	0.0187	1.64	1.64	65.7	40.1
RHOG	protein_coding	11	3826978	3840984	-	2080	0.000866	0.0284	1.64	1.64	30.5	18.5
RNF185	protein_coding	22	31160183	31207020	+	2050	0.000701	0.0254	1.64	1.64	32.5	19.8
RNF38	protein_coding	9	36336396	36487549	-	1090	0.000284	0.0169	1.64	1.64	16.2	9.85
SCARNA9	antisense_RNA	11	93721513	93721866	+	270	0.0043	0.0655	1.64	1.64	3.39	2.07
STX12	protein_coding	1	27773183	27824453	+	985	0.000225	0.0153	1.64	1.64	15	9.17
SUMF1	protein_coding	3	3700814	4467282	-	787	0.000255	0.0158	1.64	1.64	12	7.33
TMBIM1	protein_coding	2	218274192	218292587	-	36100	0.00118	0.0333	1.64	1.64	537	326
TPRA1	protein_coding	3	127573069	127598252	-	1580	0.000678	0.0249	1.64	1.64	23.2	14.1
UBL5	protein_coding	19	9827892	9830116	+	973	5.55e-05	0.00846	1.64	1.64	14.3	8.74
ZMAT2	protein_coding	5	140698680	140706677	+	1360	0.000242	0.0156	1.64	1.64	19	11.5
AC245060.4	unprocessed_pseudogene	22	22303224	22310402	+	408	0.00217	0.0468	1.63	1.63	5.72	3.51
AKIRIN1	protein_coding	1	38991223	39006060	+	1290	0.000107	0.0111	1.63	1.63	18.6	11.4
AP2S1	protein_coding	19	46838136	46850993	-	976	9.79e-05	0.0107	1.63	1.63	14.1	8.61
APLP2	protein_coding	11	130069837	130144812	+	5790	1.45e-05	0.00466	1.63	1.63	92.1	56.5
CCDC186	protein_coding	10	114120862	114174221	-	3780	0.000225	0.0153	1.63	1.63	55.3	33.9
CDC42	protein_coding	1	22052627	22092947	+	6000	0.000201	0.0147	1.63	1.63	90.7	55.7
CDK7	protein_coding	5	69234795	69277431	+	913	0.000813	0.0275	1.63	1.63	13.7	8.38
DHRS9	protein_coding	2	169064789	169096168	+	10500	0.000543	0.0223	1.63	1.63	158	97.1
GABARAP	protein_coding	17	7240014	7242771	-	4190	0.000217	0.0151	1.63	1.63	59.8	36.7
GID8	protein_coding	20	62938119	62948476	+	5110	0.000963	0.0299	1.63	1.63	75.5	46.5
GPAT3	protein_coding	4	83535914	83605876	+	8080	0.00142	0.0369	1.63	1.63	120	73.3
HIST1H2BF	protein_coding	6	26199520	26200716	+	872	0.00228	0.0481	1.63	1.63	12.1	7.44
IDS	protein_coding	X	149476990	149521097	-	4770	6.18e-05	0.00871	1.63	1.63	71.5	43.9
IFNAR1	protein_coding	21	33324477	33359863	+	1040	7.03e-05	0.00905	1.63	1.63	15.3	9.36
MFSD1	protein_coding	3	158732198	158829720	+	912	0.000754	0.0264	1.63	1.63	14.7	9.04
MXD1	protein_coding	2	69897688	69942946	+	215000	0.00386	0.0622	1.63	1.63	3150	1930
OXSR1	protein_coding	3	38165089	38255489	+	19400	0.00134	0.0358	1.63	1.63	285	175
PDLIM4	protein_coding	5	132257671	132273455	+	260	0.00279	0.0535	1.63	1.63	4.27	2.62
PSMC6	protein_coding	14	52707172	52728588	+	7060	0.00132	0.0355	1.63	1.63	102	62.3
RIT1	protein_coding	1	155897808	155911405	-	2350	0.000404	0.0203	1.63	1.63	33.3	20.4
RPLP1	protein_coding	15	69452784	69456195	+	3810	0.00188	0.0431	1.63	1.63	53.7	33
SCOC	protein_coding	4	140257286	140385727	+	328	0.00167	0.0406	1.63	1.63	5.04	3.09
SCYL2	protein_coding	12	100267140	100341725	+	2620	0.000118	0.0117	1.63	1.63	38.5	23.7
SDC4	protein_coding	20	45325288	45348425	-	7950	0.00226	0.0478	1.63	1.63	113	69
SORT1	protein_coding	1	109309568	109397952	-	32400	0.00136	0.0361	1.63	1.63	499	305
SOWAHC	protein_coding	2	109614334	109618991	+	24900	0.00104	0.0314	1.63	1.63	378	231
SRP9	protein_coding	1	225777813	225790467	+	666	0.000288	0.017	1.63	1.63	10.1	6.2
SRP9P1	processed_pseudogene	10	91807179	91807440	-	170	0.000506	0.022	1.63	1.63	2.69	1.66
TSPAN14	protein_coding	10	80454166	80533124	+	15600	0.000534	0.0223	1.63	1.63	235	144
TST	protein_coding	22	37010859	37020184	-	1400	0.00177	0.0417	1.63	1.63	21.2	13
TTC9	protein_coding	14	70641787	70675361	+	62200	0.0029	0.0547	1.63	1.63	903	553
UBE2R2	protein_coding	9	33817567	33920405	+	10600	0.00241	0.0496	1.63	1.63	159	97.8
WBP2	protein_coding	17	75845699	75856508	-	6160	0.000588	0.0232	1.63	1.63	86.2	53
AC007318.1	processed_pseudogene	2	65205108	65205989	+	2490	0.000912	0.0291	1.62	1.62	36.4	22.5
AIFM2	protein_coding	10	70098223	70132935	-	732	0.000225	0.0153	1.62	1.62	11.6	7.16
ARHGAP5-AS1	antisense_RNA	14	32074946	32076794	-	994	0.00335	0.0583	1.62	1.62	15	9.28
B4GALT5	protein_coding	20	49632945	49713879	-	11500	0.00105	0.0314	1.62	1.62	158	97.7
CORO1C	protein_coding	12	108645109	108731597	-	6360	0.000361	0.019	1.62	1.62	101	62.1
DNAJB1	protein_coding	19	14514770	14529771	-	28700	0.00282	0.0536	1.62	1.62	398	246
MFSD6	protein_coding	2	190408355	190509206	+	1910	0.000419	0.0204	1.62	1.62	29.7	18.3
MPP5	protein_coding	14	67241109	67335820	+	3180	0.000618	0.0239	1.62	1.62	47.8	29.4
NDUFAF1	protein_coding	15	41387349	41402520	-	159	0.000565	0.0226	1.62	1.62	2.33	1.44
PAK2	protein_coding	3	196739857	196832648	+	2230	6.99e-05	0.00905	1.62	1.62	32.9	20.3
PALLD	protein_coding	4	168497066	168928458	+	4600	0.00118	0.0332	1.62	1.62	69.3	42.8
PCBP1	protein_coding	2	70087454	70089204	+	15900	0.0039	0.0624	1.62	1.62	241	149
PPP3CA	protein_coding	4	101023409	101348279	-	493	0.000692	0.0252	1.62	1.62	7.1	4.38
RBMS1	protein_coding	2	160272151	160493795	-	6590	0.000619	0.0239	1.62	1.62	96.7	59.8
SLC17A5	protein_coding	6	73593379	73654156	-	290	0.000354	0.0188	1.62	1.62	4.49	2.77
SMIM26	protein_coding	20	18567347	18569564	+	153	0.000648	0.0245	1.62	1.62	2.27	1.4
TBC1D12	protein_coding	10	94402504	94535931	+	236	0.00162	0.0399	1.62	1.62	3.26	2.01
TEAD1	protein_coding	11	12674591	12944484	+	19300	0.00106	0.0315	1.62	1.62	289	179
TPRG1	protein_coding	3	188947214	189325305	+	2890	0.000582	0.023	1.62	1.62	44.8	27.6
TSG101	protein_coding	11	18468336	18527233	-	3630	0.000851	0.0282	1.62	1.62	54.9	33.8
UBE2Q1	protein_coding	1	154548577	154559029	-	800	0.00014	0.0125	1.62	1.62	11.6	7.14
YME1L1	protein_coding	10	27110112	27155267	-	3070	1.97e-05	0.00529	1.62	1.62	46.3	28.6
YTHDF3	protein_coding	8	63168553	63212787	+	2720	0.000216	0.0151	1.62	1.62	40.7	25.2
YWHAZP2	processed_pseudogene	2	126557435	126558163	-	761	0.000472	0.0215	1.62	1.62	11.7	7.21
ZBTB34	protein_coding	9	126860665	126885879	+	1580	0.000721	0.0258	1.62	1.62	23.1	14.3
ZNF622	protein_coding	5	16451519	16465793	-	321	0.000497	0.0218	1.62	1.62	4.73	2.92
AC013271.1	protein_coding	2	109898432	109968558	+	3.78	0.00106	0.0315	1.61	1.61	0.0546	0.0338
AC022007.1	lincRNA	3	10006418	10011210	-	383	0.00187	0.0429	1.61	1.61	5.69	3.53
AC091167.2	transcribed_processed_pseudogene	15	90275129	90275717	+	53.4	0.00102	0.0311	1.61	1.61	0.764	0.474
AL513318.1	processed_pseudogene	9	87084161	87085152	-	6.45	0.00273	0.053	1.61	1.61	0.101	0.0627
ALDH1A3	protein_coding	15	100877714	100916627	+	57600	0.00072	0.0258	1.61	1.61	841	522
BCL10	protein_coding	1	85266248	85277091	-	1650	0.000421	0.0204	1.61	1.61	23.9	14.8
DYNLL2	protein_coding	17	58083415	58095537	+	1080	0.000103	0.0108	1.61	1.61	14.5	9.03
EID2	protein_coding	19	39538705	39540334	-	59.4	0.00373	0.0611	1.61	1.61	0.862	0.536
EPHX3	protein_coding	19	15226919	15233436	-	3030	0.0027	0.0526	1.61	1.61	43.6	27.2
ETF1	protein_coding	5	138506095	138543301	-	4840	0.0017	0.0409	1.61	1.61	76.3	47.6
GFM2	protein_coding	5	74721204	74767372	-	235	0.000505	0.022	1.61	1.61	3.73	2.31
GTF2A2	protein_coding	15	59638062	59657542	-	387	0.000315	0.0178	1.61	1.61	5.9	3.67
HADHB	protein_coding	2	26243170	26290469	+	2360	0.000656	0.0245	1.61	1.61	35.2	21.8
HINT3	protein_coding	6	125956781	125980245	+	515	0.000249	0.0157	1.61	1.61	7.12	4.42
HPSE	protein_coding	4	83292461	83335154	-	690	0.0028	0.0535	1.61	1.61	10.5	6.5
LNPK	protein_coding	2	175923892	176002840	-	840	0.00127	0.0347	1.61	1.61	13.4	8.29
MAP1LC3A	protein_coding	20	34546854	34560346	+	3520	0.00476	0.0686	1.61	1.61	49.1	30.5
MAPK6	protein_coding	15	51952106	52067373	+	5900	0.000651	0.0245	1.61	1.61	87.2	54.3
OCEL1	protein_coding	19	17226204	17229220	+	198	0.000354	0.0188	1.61	1.61	3.06	1.9
OR8G5	protein_coding	11	124256376	124266219	+	3.54	0.00256	0.0509	1.61	1.61	0.0544	0.0338
PPP6C	protein_coding	9	125146573	125189940	-	820	0.000111	0.0114	1.61	1.61	13	8.08
PTPRA	protein_coding	20	2864184	3039077	+	1420	0.000157	0.0132	1.61	1.61	23.5	14.6
SHOC2	protein_coding	10	110919547	111013668	+	1380	0.00015	0.0129	1.61	1.61	20.4	12.7
SOGA1	protein_coding	20	36777442	36863687	-	1790	0.000653	0.0245	1.61	1.61	31.2	19.4
STK35	protein_coding	20	2101611	2177039	+	2720	0.000922	0.0293	1.61	1.61	41.7	25.9
STK38	protein_coding	6	36493892	36547471	-	3380	0.000717	0.0257	1.61	1.61	48.9	30.4
TGM3	protein_coding	20	2296001	2341079	+	304000	0.00255	0.0509	1.61	1.61	4770	2970
TIMM10B	protein_coding	11	6481447	6484680	+	355	0.000578	0.0229	1.61	1.61	5.13	3.18
TRAPPC11	protein_coding	4	183659267	183713595	+	1020	9.96e-05	0.0107	1.61	1.61	15.3	9.49
ZDHHC9	protein_coding	X	129803288	129843910	-	1170	0.00161	0.0398	1.61	1.61	17.5	10.9
ZNF271P	transcribed_unitary_pseudogene	18	35290282	35328391	+	283	0.00334	0.0583	1.61	1.61	4.29	2.66
AC026368.1	sense_intronic	12	117002463	117003153	+	3.75	0.00363	0.0603	1.6	1.6	0.0572	0.0357
AC099552.4	TEC	7	155222903	155223852	+	3.97	0.00335	0.0583	1.6	1.6	0.0587	0.0367
AC234782.1	processed_pseudogene	X	103928099	103929018	+	3.64	0.00198	0.0443	1.6	1.6	0.0568	0.0354
ACTB	protein_coding	7	5527151	5563785	-	155000	0.0016	0.0395	1.6	1.6	2300	1440
AL583856.1	processed_pseudogene	6	70608234	70609335	-	165	0.00382	0.0618	1.6	1.6	2.59	1.62
ARHGAP5	protein_coding	14	32076114	32159729	+	9750	0.000672	0.0247	1.6	1.6	146	91.4
BRCC3	protein_coding	X	155071420	155123075	+	357	0.00108	0.0317	1.6	1.6	5.48	3.44
BRK1	protein_coding	3	10115592	10127191	+	1260	0.000137	0.0124	1.6	1.6	18.7	11.7
CAMK2N1	protein_coding	1	20482391	20486221	-	3220	0.000762	0.0265	1.6	1.6	46.7	29.1
CAPN5	protein_coding	11	77066932	77126156	+	7910	0.00306	0.0557	1.6	1.6	114	71.2
EIF4E3	protein_coding	3	71675416	71754774	-	404	0.000657	0.0245	1.6	1.6	6.36	3.98
FAM45BP	transcribed_processed_pseudogene	X	130494965	130496589	+	3180	0.00158	0.0393	1.6	1.6	48.2	30.2
GCOM1	protein_coding	15	57591908	57714746	+	10400	0.00355	0.0598	1.6	1.6	156	97.2
HAUS4	protein_coding	14	22946228	22957162	-	384	0.00275	0.0533	1.6	1.6	5.45	3.42
IQSEC1	protein_coding	3	12897220	13073118	-	688	0.000703	0.0254	1.6	1.6	10.8	6.78
KCTD5	protein_coding	16	2682475	2709031	+	2920	0.000814	0.0275	1.6	1.6	40.7	25.5
MAPK1	protein_coding	22	21754500	21867681	-	4190	3.11e-05	0.00633	1.6	1.6	63.7	39.7
MBP	protein_coding	18	76978827	77133684	-	6190	0.0023	0.0484	1.6	1.6	90.9	56.9
MYL12B	protein_coding	18	3261909	3278285	+	4780	0.000195	0.0144	1.6	1.6	71.2	44.4
PCMTD1	protein_coding	8	51817575	51899187	-	1970	0.000353	0.0188	1.6	1.6	28.9	18.1
PTTG1IP	protein_coding	21	44849585	44873904	-	3760	7.97e-05	0.00962	1.6	1.6	55.3	34.5
RALBP1	protein_coding	18	9475009	9538117	+	4990	0.000425	0.0204	1.6	1.6	72.2	45.2
RDX	protein_coding	11	110174880	110296723	-	930	0.000133	0.0122	1.6	1.6	14.2	8.88
SEP10	protein_coding	2	109542982	109614207	-	5990	0.000851	0.0282	1.6	1.6	91.7	57.1
SMIM19	protein_coding	8	42541155	42555194	+	222	0.000488	0.0218	1.6	1.6	3.2	2
STYX	protein_coding	14	52730180	52774999	+	480	0.00186	0.0428	1.6	1.6	6.75	4.21
TMEM33	protein_coding	4	41935120	41960573	+	517	3.85e-05	0.00729	1.6	1.6	7.82	4.9
UBE2V1	protein_coding	20	50081124	50115960	-	4440	0.000814	0.0275	1.6	1.6	65.2	40.8
VPS29	protein_coding	12	110491097	110502118	-	636	0.000996	0.0305	1.6	1.6	9.64	6.04
XIAPP1	processed_pseudogene	10	109680442	109681042	+	85.8	0.00128	0.0348	1.6	1.6	1.28	0.799
YPEL2	protein_coding	17	59331689	59401730	+	2280	0.000524	0.0223	1.6	1.6	33.2	20.7
ZNF561	protein_coding	19	9604680	9621400	-	885	0.000242	0.0156	1.6	1.6	12.7	7.96
ABHD12	protein_coding	20	25294743	25390984	-	5120	0.00208	0.0456	1.59	1.59	75	47.3
AC078899.1	processed_pseudogene	19	20257720	20259419	+	207	0.00334	0.0582	1.59	1.59	3.11	1.96
AL158064.1	lincRNA	13	80011077	80028284	+	3.63	0.00383	0.0619	1.59	1.59	0.0537	0.0338
ATP6V1B2	protein_coding	8	20197367	20226820	+	2190	3.07e-05	0.00633	1.59	1.59	32.3	20.3
BLZF1	protein_coding	1	169367970	169396541	+	2270	0.000335	0.0184	1.59	1.59	34.1	21.5
BRI3	protein_coding	7	98252379	98310442	+	1400	0.000233	0.0155	1.59	1.59	19.2	12.1
C12orf49	protein_coding	12	116710185	116738071	-	480	1.01e-05	0.00425	1.59	1.59	7.04	4.44
CDKN1A	protein_coding	6	36676460	36687340	+	3610	0.00248	0.0503	1.59	1.59	47.4	29.7
DUSP16	protein_coding	12	12474210	12562384	-	4780	0.00273	0.053	1.59	1.59	70.4	44.4
KPNA1	protein_coding	3	122421949	122514946	-	647	0.00056	0.0225	1.59	1.59	10.2	6.4
MAP2K4	protein_coding	17	12020824	12143831	+	1090	0.000746	0.0262	1.59	1.59	17.3	10.9
NIPAL3	protein_coding	1	24415794	24472977	+	3630	0.00136	0.0361	1.59	1.59	55.7	35
NUCB1	protein_coding	19	48900050	48923373	+	7110	0.000535	0.0223	1.59	1.59	101	63.7
PJA2	protein_coding	5	109334709	109409995	-	1420	3.82e-06	0.00298	1.59	1.59	21.5	13.5
PPM1B	protein_coding	2	44167969	44244385	+	857	0.000184	0.0141	1.59	1.59	13	8.14
PSMG2	protein_coding	18	12658043	12725741	+	261	0.00214	0.0465	1.59	1.59	3.82	2.39
RHOF	protein_coding	12	121777754	121803404	-	1980	0.00139	0.0366	1.59	1.59	28.5	18
RPL36AL	protein_coding	14	49618519	49620686	-	1380	0.00043	0.0204	1.59	1.59	19.6	12.3
SECISBP2L	protein_coding	15	48988476	49046564	-	21100	0.00176	0.0417	1.59	1.59	316	198
SMPDL3A	protein_coding	6	122789049	122809721	+	397	0.000539	0.0223	1.59	1.59	5.41	3.41
TM7SF3	protein_coding	12	26973195	27014435	-	417	0.000614	0.0238	1.59	1.59	6.68	4.19
TMEM167B	protein_coding	1	109089803	109096935	+	515	0.00019	0.0143	1.59	1.59	7.13	4.49
UPRT	protein_coding	X	75274085	75304601	+	146	0.00369	0.0607	1.59	1.59	2.18	1.37
UQCRB	protein_coding	8	96225920	96235635	-	418	0.000163	0.0133	1.59	1.59	6.25	3.94
ZFP62	protein_coding	5	180847611	180861286	-	1030	0.00299	0.0554	1.59	1.59	14.8	9.28
ABLIM1	protein_coding	10	114431113	114685004	-	86800	0.00412	0.0642	1.58	1.58	1350	851
AC009831.2	processed_pseudogene	18	31962178	31963619	+	197	0.00379	0.0615	1.58	1.58	3.25	2.06
AL356652.1	antisense_RNA	20	35174355	35174920	-	4.4	0.00498	0.0698	1.58	1.58	0.0602	0.0381
ANKRD6	protein_coding	6	89433170	89633835	+	432	0.00403	0.0634	1.58	1.58	6.62	4.19
AP000866.2	antisense_RNA	11	124759129	124765937	+	324	0.00202	0.045	1.58	1.58	4.91	3.11
ATG13	protein_coding	11	46617527	46674819	+	3390	0.00031	0.0177	1.58	1.58	51.5	32.7
CENPM	protein_coding	22	41938721	41947165	-	65.9	0.00254	0.0508	1.58	1.58	0.998	0.632
DNAJB9	protein_coding	7	108569568	108574851	+	151	0.00367	0.0607	1.58	1.58	2.11	1.34
EIF2S2	protein_coding	20	34088298	34112333	-	888	0.000237	0.0156	1.58	1.58	13	8.21
ETV3	protein_coding	1	157121191	157138475	-	1260	0.00116	0.0329	1.58	1.58	18.4	11.7
LINC02552	lincRNA	11	104445868	104609322	-	3.9	0.00407	0.0637	1.58	1.58	0.0534	0.0338
MSMO1	protein_coding	4	165327623	165343161	+	2170	0.00167	0.0406	1.58	1.58	31.8	20.1
NACC1	protein_coding	19	13118103	13141142	+	1830	7.5e-05	0.00947	1.58	1.58	26.6	16.8
NAPG	protein_coding	18	10525905	10552762	+	434	8.56e-05	0.01	1.58	1.58	6.39	4.05
NIPA2	protein_coding	15	22838641	22868385	+	742	0.000121	0.0118	1.58	1.58	11	6.92
PIP4K2C	protein_coding	12	57591174	57603419	+	1030	0.00056	0.0225	1.58	1.58	14.7	9.35
PPP1R3B	protein_coding	8	9136255	9151575	-	7020	0.00461	0.0677	1.58	1.58	102	64.5
PSENEN	protein_coding	19	35745114	35747520	+	666	0.00101	0.0308	1.58	1.58	9.37	5.95
RBMS1P1	processed_pseudogene	12	66234079	66235235	-	1500	0.00251	0.0506	1.58	1.58	22.9	14.5
REXO2	protein_coding	11	114439386	114450280	+	762	6.73e-05	0.00904	1.58	1.58	11.1	7
SDHAF2	protein_coding	11	61430042	61447530	+	346	0.000815	0.0275	1.58	1.58	5.02	3.18
SLC35D2	protein_coding	9	96320706	96383711	-	134	0.000834	0.0279	1.58	1.58	1.96	1.24
SNX3	protein_coding	6	108211222	108261261	-	805	0.00032	0.0178	1.58	1.58	12.8	8.11
STK4	protein_coding	20	44966474	45079960	+	994	0.00121	0.0338	1.58	1.58	15.5	9.76
TGOLN2	protein_coding	2	85318020	85328426	-	2200	1.66e-05	0.005	1.58	1.58	34.7	22
TMEM45B	protein_coding	11	129815819	129860004	+	4700	0.00231	0.0485	1.58	1.58	73.6	46.7
UBE2J1	protein_coding	6	89326625	89352849	-	2040	0.000259	0.016	1.58	1.58	28.6	18.1
UBE2J2	protein_coding	1	1253909	1273886	-	1300	0.000801	0.0274	1.58	1.58	18.8	12
UEVLD	protein_coding	11	18529609	18588748	-	237	8.05e-05	0.00968	1.58	1.58	3.71	2.34
UQCR11	protein_coding	19	1597172	1605491	-	364	0.000365	0.0192	1.58	1.58	5.31	3.35
VTA1	protein_coding	6	142147162	142224690	+	609	0.00012	0.0118	1.58	1.58	9.35	5.93
AC079905.1	processed_pseudogene	12	59812102	59812577	+	3.81	0.00331	0.058	1.57	1.57	0.0575	0.0366
AP000787.2	processed_pseudogene	11	95145437	95146005	+	3.71	0.0049	0.0694	1.57	1.57	0.0566	0.0359
ARL8A	protein_coding	1	202133404	202144744	-	905	0.000592	0.0233	1.57	1.57	12.9	8.22
CCSER2	protein_coding	10	84328586	84518522	+	1190	0.000139	0.0125	1.57	1.57	18.2	11.6
CD63	protein_coding	12	55725323	55729708	-	2910	8.41e-06	0.00386	1.57	1.57	42.6	27.2
CHCHD1	protein_coding	10	73782047	73783653	+	138	0.00306	0.0557	1.57	1.57	1.94	1.24
CHMP2A	protein_coding	19	58551566	58555125	-	2540	0.000392	0.0199	1.57	1.57	37	23.5
CYB5R1	protein_coding	1	202961869	202967281	-	1050	0.000636	0.0242	1.57	1.57	15.9	10.1
EI24	protein_coding	11	125569216	125584688	+	560	0.000678	0.0249	1.57	1.57	8.98	5.71
FAM120AOS	protein_coding	9	93446494	93453593	-	716	0.000553	0.0225	1.57	1.57	10.5	6.72
HSPB8	protein_coding	12	119178642	119221132	+	34300	0.00471	0.0681	1.57	1.57	446	284
IDI1	protein_coding	10	1039908	1049171	-	3370	0.00359	0.0601	1.57	1.57	48.2	30.8
IL6ST	protein_coding	5	55935095	55994994	-	10800	0.00079	0.0271	1.57	1.57	161	103
IQGAP1	protein_coding	15	90388218	90502244	+	12700	7.69e-05	0.00952	1.57	1.57	197	126
KAT2B	protein_coding	3	20040023	20154405	+	10300	0.00347	0.0592	1.57	1.57	155	98.6
KCTD20	protein_coding	6	36442767	36491144	+	7520	0.0023	0.0483	1.57	1.57	118	75
MMP24-AS1	protein_coding	20	35201745	35278132	-	2210	0.000651	0.0245	1.57	1.57	30.4	19.4
MYZAP	protein_coding	15	57591941	57685365	+	25400	0.00342	0.0589	1.57	1.57	373	238
NBR1	protein_coding	17	43170481	43211690	+	5900	0.000529	0.0223	1.57	1.57	87.8	56.1
PACSIN2	protein_coding	22	42835412	43015146	-	6280	0.00327	0.0577	1.57	1.57	97.3	62.1
PPP4R2	protein_coding	3	72996785	73069200	+	1300	0.000215	0.015	1.57	1.57	18.1	11.5
PRELID3B	protein_coding	20	59033145	59042910	-	1270	0.00185	0.0427	1.57	1.57	20.3	12.9
PRKACA	protein_coding	19	14091688	14118085	-	1670	0.000148	0.0128	1.57	1.57	24.3	15.5
RAB11A	protein_coding	15	65726054	65891992	+	5390	0.000284	0.0169	1.57	1.57	81.4	51.9
RNF139	protein_coding	8	124474738	124487915	+	194	0.00199	0.0444	1.57	1.57	2.75	1.75
SEC14L1	protein_coding	17	77086716	77217102	+	10700	0.0025	0.0506	1.57	1.57	165	105
SKIL	protein_coding	3	170357678	170396836	+	2100	0.000533	0.0223	1.57	1.57	28.8	18.4
SLC35E1	protein_coding	19	16549831	16572383	-	2240	0.00282	0.0536	1.57	1.57	34.5	22
SNX24	protein_coding	5	122843439	123029355	+	988	0.00245	0.0501	1.57	1.57	15.1	9.6
TEX13D	protein_coding	X	124246249	124336863	+	3.75	0.00302	0.0555	1.57	1.57	0.0559	0.0356
UBE2K	protein_coding	4	39698044	39782793	+	838	0.000122	0.0119	1.57	1.57	12	7.68
VDAC1	protein_coding	5	133971915	134005134	-	2540	0.00119	0.0333	1.57	1.57	40.2	25.5
ZNF24	protein_coding	18	35332212	35345483	-	1210	0.000142	0.0125	1.57	1.57	18.2	11.6
AC068446.1	processed_pseudogene	15	21293653	21295202	-	100	0.00368	0.0607	1.56	1.56	1.45	0.93
AC074085.2	processed_pseudogene	7	121440834	121441262	-	14.8	0.0036	0.0601	1.56	1.56	0.218	0.139
AC098614.1	transcribed_processed_pseudogene	3	27632976	27635428	+	8400	0.00107	0.0315	1.56	1.56	111	71.3
ADK	protein_coding	10	74151185	74709304	+	911	0.00327	0.0577	1.56	1.56	13.7	8.81
AL691432.2	antisense_RNA	1	1613758	1615796	-	117	0.00391	0.0624	1.56	1.56	1.76	1.13
AP003068.2	antisense_RNA	11	65177606	65181835	-	159	0.00492	0.0695	1.56	1.56	2.23	1.43
ARID5B	protein_coding	10	61901300	62096945	+	6810	0.0047	0.0681	1.56	1.56	107	68.5
C1GALT1C1	protein_coding	X	120625793	120630151	-	226	0.00203	0.0451	1.56	1.56	3.3	2.11
CCNT1	protein_coding	12	48688458	48716999	-	950	0.000383	0.0197	1.56	1.56	13.6	8.75
CLTA	protein_coding	9	36190856	36304782	+	2510	0.000414	0.0204	1.56	1.56	35.3	22.7
DEDD2	protein_coding	19	42198598	42220141	-	1100	0.00164	0.0402	1.56	1.56	14.6	9.37
DLX5	protein_coding	7	97020392	97025098	-	148	0.00423	0.0651	1.56	1.56	2.02	1.29
DYNLT1	protein_coding	6	158636474	158644740	-	577	0.000387	0.0198	1.56	1.56	8.35	5.34
EIF2B2	protein_coding	14	75002911	75012367	+	323	0.00386	0.0622	1.56	1.56	5.06	3.24
FBXO28	protein_coding	1	224114087	224162048	+	886	0.0011	0.0319	1.56	1.56	13.9	8.93
FOXO4	protein_coding	X	71096197	71103536	+	1580	0.00378	0.0614	1.56	1.56	22.6	14.5
GRAMD1C	protein_coding	3	113828182	113947175	+	572	0.00388	0.0623	1.56	1.56	8.29	5.31
KDSR	protein_coding	18	63327726	63367511	-	1240	0.000522	0.0223	1.56	1.56	16.8	10.7
LSM12	protein_coding	17	44034635	44067620	-	387	4.53e-05	0.00755	1.56	1.56	5.72	3.66
PLCD3	protein_coding	17	45108967	45133355	-	5590	0.00302	0.0555	1.56	1.56	85	54.4
PNKD	protein_coding	2	218270392	218346794	+	156	0.0019	0.0433	1.56	1.56	2.07	1.33
POU2F1	protein_coding	1	167220829	167427346	+	1420	0.000355	0.0188	1.56	1.56	20.5	13.1
RB1CC1	protein_coding	8	52622456	52745844	-	5350	0.00116	0.033	1.56	1.56	79.3	50.9
SARAF	protein_coding	8	30063012	30083209	-	1290	5.93e-05	0.00868	1.56	1.56	20.7	13.3
SDCBP	protein_coding	8	58552924	58582861	+	962	0.00049	0.0218	1.56	1.56	13.4	8.54
SH3BP5L	protein_coding	1	248810446	248826634	-	7180	0.00421	0.0649	1.56	1.56	105	67.3
SUMO2P1	processed_pseudogene	6	29636060	29636344	-	291	0.00233	0.0488	1.56	1.56	4.25	2.72
TBC1D23	protein_coding	3	100261000	100325252	+	1320	0.000553	0.0225	1.56	1.56	19.5	12.5
TPT1P6	processed_pseudogene	6	85427453	85427967	-	65.5	0.00368	0.0607	1.56	1.56	0.91	0.584
UFC1	protein_coding	1	161152776	161158857	+	1220	0.00328	0.0578	1.56	1.56	18.8	12.1
ZFYVE19	protein_coding	15	40807086	40815085	+	1580	0.00328	0.0578	1.56	1.56	23.7	15.2
B4GALT1	protein_coding	9	33104082	33167357	-	26400	0.00224	0.0477	1.55	1.55	379	245
FOXO3	protein_coding	6	108559835	108684775	+	14500	0.00255	0.0509	1.55	1.55	211	136
GLMP	protein_coding	1	156290089	156295690	-	1730	0.000285	0.0169	1.55	1.55	24.1	15.6
H1F0	protein_coding	22	37805093	37807437	+	48900	0.00363	0.0603	1.55	1.55	672	434
HIST1H2AC	protein_coding	6	26124145	26139117	+	4610	0.00149	0.038	1.55	1.55	65	42
MAGEA8	protein_coding	X	149881141	149885836	+	3.72	0.00276	0.0533	1.55	1.55	0.0581	0.0376
NUDT19	protein_coding	19	32691961	32713797	+	914	0.00219	0.0469	1.55	1.55	12.8	8.27
OAZ1	protein_coding	19	2269509	2273491	+	11200	0.000623	0.0239	1.55	1.55	160	103
OSTF1	protein_coding	9	75088543	75147266	+	1810	0.00234	0.0488	1.55	1.55	26.2	16.9
PFDN6	protein_coding	6	33289302	33298402	+	297	0.00109	0.0317	1.55	1.55	3.89	2.51
PSAP	protein_coding	10	71816298	71851376	-	9530	2.29e-05	0.00556	1.55	1.55	149	96.3
PTGES3	protein_coding	12	56663341	56688409	-	1030	0.000884	0.0287	1.55	1.55	13.6	8.76
RAB5C	protein_coding	17	42124976	42155045	-	1610	6.04e-05	0.00869	1.55	1.55	23	14.8
RBMY1D	protein_coding	Y	21880076	21894527	-	3.58	0.00139	0.0366	1.55	1.55	0.0546	0.0351
RNPEP	protein_coding	1	201982372	202006148	+	2050	0.000412	0.0204	1.55	1.55	30	19.4
SDHC	protein_coding	1	161314257	161375341	+	1030	0.000316	0.0178	1.55	1.55	15.7	10.2
SNX6	protein_coding	14	34561094	34630184	-	340	3.48e-05	0.00672	1.55	1.55	4.85	3.13
TXNL1	protein_coding	18	56597208	56651601	-	588	0.000132	0.0122	1.55	1.55	8.54	5.52
UBE2H	protein_coding	7	129830732	129952950	-	8890	0.000239	0.0156	1.55	1.55	130	83.5
UBXN7	protein_coding	3	196347662	196432475	-	1920	0.000195	0.0144	1.55	1.55	28.8	18.6
Z86062.1	processed_pseudogene	6	100530276	100531053	+	123	0.00186	0.0428	1.55	1.55	1.79	1.15
AC073342.1	antisense_RNA	7	143255264	143287381	-	3.55	0.00241	0.0496	1.54	1.54	0.0532	0.0345
AP3B1	protein_coding	5	78000525	78294756	-	787	6.8e-05	0.00904	1.54	1.54	11.7	7.63
CCNG2	protein_coding	4	77157151	77433389	+	18100	0.00168	0.0407	1.54	1.54	274	177
DCTN4	protein_coding	5	150708440	150759110	-	1350	0.000185	0.0141	1.54	1.54	20.8	13.5
DYNLRB1	protein_coding	20	34516409	34540959	+	1200	0.000607	0.0237	1.54	1.54	16.6	10.8
EIF3J	protein_coding	15	44537057	44563030	+	784	0.000287	0.017	1.54	1.54	11.5	7.48
EMC7	protein_coding	15	34084017	34101949	-	292	0.000559	0.0225	1.54	1.54	4.3	2.8
ESRP1	protein_coding	8	94641074	94707467	+	5830	0.00318	0.0568	1.54	1.54	87.6	56.9
FEZ2	protein_coding	2	36531805	36646088	-	204	0.000575	0.0228	1.54	1.54	3.11	2.02
GCC2	protein_coding	2	108448561	108509416	+	2470	0.004	0.0632	1.54	1.54	33.3	21.6
GINM1	protein_coding	6	149566294	149591749	+	361	0.000418	0.0204	1.54	1.54	5.42	3.51
GPR137B	protein_coding	1	236142505	236221866	+	299	0.000731	0.0259	1.54	1.54	4.31	2.8
GUSB	protein_coding	7	65960684	65982315	-	1070	0.000669	0.0247	1.54	1.54	14.8	9.6
HNRNPCP2	processed_pseudogene	2	189923336	189924217	+	672	0.000445	0.0207	1.54	1.54	9.76	6.35
KPNA4	protein_coding	3	160494995	160565589	-	2460	0.00017	0.0136	1.54	1.54	36.4	23.7
KPNA6	protein_coding	1	32108038	32176569	+	2080	0.000494	0.0218	1.54	1.54	30.7	19.9
PDCD10	protein_coding	3	167683298	167734940	-	437	0.000108	0.0111	1.54	1.54	6.27	4.06
PPM1G	protein_coding	2	27381194	27409688	-	2570	0.00114	0.0326	1.54	1.54	38.1	24.7
PPP1R2	protein_coding	3	195514425	195543387	-	1000	0.000116	0.0116	1.54	1.54	14.1	9.16
RNF103	protein_coding	2	86603393	86623867	-	3560	0.00145	0.0373	1.54	1.54	52	33.7
SEC14L2	protein_coding	22	30396857	30425318	+	1140	0.00297	0.0553	1.54	1.54	17.3	11.3
SH3BGRL3	protein_coding	1	26279176	26281523	+	3950	0.00209	0.0457	1.54	1.54	58.3	37.8
SLC11A2	protein_coding	12	50979401	51028567	-	4730	0.00164	0.0402	1.54	1.54	74.3	48.3
SLC35A4	protein_coding	5	140564456	140569104	+	679	0.000549	0.0225	1.54	1.54	9.79	6.34
SPINK5	protein_coding	5	148025683	148137290	+	401000	0.00497	0.0698	1.54	1.54	5970	3880
ST13P19	processed_pseudogene	1	210265636	210267242	-	154	0.00346	0.0591	1.54	1.54	2.34	1.52
STX17	protein_coding	9	99906633	99970342	+	866	0.00307	0.0557	1.54	1.54	13.1	8.5
TIMP2	protein_coding	17	78852977	78925388	-	32600	0.0014	0.0367	1.54	1.54	478	310
TMPPE	protein_coding	3	33090421	33096802	-	219	0.00239	0.0493	1.54	1.54	3.05	1.99
UBE2D2	protein_coding	5	139526431	139628434	+	1110	0.000178	0.0138	1.54	1.54	15.6	10.2
USP12	protein_coding	13	27066142	27171897	-	383	0.0015	0.0381	1.54	1.54	5.92	3.85
ABI1	protein_coding	10	26746593	26861088	-	6650	0.00364	0.0603	1.53	1.53	95.4	62.4
AP001476.1	lincRNA	21	46037052	46039808	+	3.96	0.00241	0.0496	1.53	1.53	0.058	0.0379
CDK19	protein_coding	6	110609978	110815959	-	922	0.00171	0.041	1.53	1.53	14.4	9.4
CLCN3	protein_coding	4	169612633	169723674	+	1810	0.000761	0.0265	1.53	1.53	29.5	19.3
CNEP1R1	protein_coding	16	50024410	50037089	+	300	0.000663	0.0246	1.53	1.53	4.25	2.77
DAP3	protein_coding	1	155687960	155739011	+	751	6.78e-05	0.00904	1.53	1.53	11.1	7.29
ELOC	protein_coding	8	73939169	73972288	-	399	0.000835	0.0279	1.53	1.53	5.95	3.9
ENSAP2	processed_pseudogene	14	82692704	82693056	-	234	0.00388	0.0623	1.53	1.53	3.49	2.28
FAM102A	protein_coding	9	127940579	127980514	-	24300	0.00185	0.0427	1.53	1.53	352	230
FAM91A1	protein_coding	8	123768456	123815453	+	1180	0.000657	0.0245	1.53	1.53	16.9	11.1
HMGA1	protein_coding	6	34236873	34246232	+	41900	0.00203	0.045	1.53	1.53	588	384
MOB4	protein_coding	2	197515571	197553700	+	349	0.00186	0.0428	1.53	1.53	4.78	3.11
MTMR1	protein_coding	X	150692971	150765104	+	3840	0.0048	0.0689	1.53	1.53	57.5	37.7
PICALM	protein_coding	11	85957684	86069883	-	7880	0.00106	0.0315	1.53	1.53	111	72.3
RCOR1	protein_coding	14	102592661	102730577	+	5950	0.00152	0.0385	1.53	1.53	85.9	56.2
RHBDD2	protein_coding	7	75842602	75888927	+	569	0.000305	0.0175	1.53	1.53	8.03	5.25
SEPT7P6	processed_pseudogene	7	152367519	152368662	+	131	0.00499	0.0699	1.53	1.53	1.81	1.18
SNX16	protein_coding	8	81799581	81842867	-	533	0.00192	0.0435	1.53	1.53	8.01	5.25
SYF2	protein_coding	1	25222679	25232503	-	284	0.00361	0.0601	1.53	1.53	3.9	2.55
TBC1D15	protein_coding	12	71839707	71927249	+	2980	0.00465	0.068	1.53	1.53	40.6	26.5
TUG1	antisense_RNA	22	30970677	30979396	+	7270	0.00149	0.038	1.53	1.53	109	71.2
VSIR	protein_coding	10	71747559	71773499	-	6240	0.00333	0.0582	1.53	1.53	81.9	53.7
YWHAZP3	processed_pseudogene	10	23136924	23137662	+	1250	0.000891	0.0288	1.53	1.53	18.5	12.1
ZNF552	protein_coding	19	57803841	57814914	-	576	0.00462	0.0677	1.53	1.53	7.58	4.97
AC008021.1	processed_pseudogene	18	74389884	74390298	-	261	0.00309	0.056	1.52	1.52	3.84	2.52
AP001000.1	processed_pseudogene	11	127940913	127941655	-	1310	0.000828	0.0278	1.52	1.52	18	11.8
ARL4A	protein_coding	7	12686856	12690935	+	440	0.00269	0.0525	1.52	1.52	6.38	4.2
BACH1	protein_coding	21	29194071	29630752	+	2940	0.000712	0.0257	1.52	1.52	44.2	29.1
CLTC	protein_coding	17	59619689	59696957	+	3640	0.000292	0.0171	1.52	1.52	57.3	37.8
CNOT6L	protein_coding	4	77713387	77819616	-	689	0.00155	0.0389	1.52	1.52	9.98	6.58
DRAP1	protein_coding	11	65919257	65921562	+	977	0.00049	0.0218	1.52	1.52	13.2	8.67
EGLN1	protein_coding	1	231363751	231425045	-	821	0.00212	0.0461	1.52	1.52	12.5	8.24
EIF4B	protein_coding	12	53006158	53042210	+	3900	0.000782	0.0269	1.52	1.52	61.2	40.4
ENSA	protein_coding	1	150600851	150629613	-	2620	0.000206	0.0148	1.52	1.52	39.5	26.1
FAM109A	protein_coding	12	111360651	111369122	-	2090	0.00275	0.0533	1.52	1.52	31.3	20.6
FUZ	protein_coding	19	49806869	49817377	-	81	0.000739	0.0261	1.52	1.52	1.06	0.695
IMPA2	protein_coding	18	11981025	12030884	+	475	0.00455	0.0673	1.52	1.52	7.59	5
KLK11	protein_coding	19	51022216	51028040	-	6600	0.00486	0.0691	1.52	1.52	97.9	64.2
LASP1	protein_coding	17	38869859	38921771	+	5470	0.000897	0.0289	1.52	1.52	76.9	50.7
MCF2L-AS1	antisense_RNA	13	112967484	112968825	-	4.03	0.00452	0.067	1.52	1.52	0.059	0.0387
MCL1	protein_coding	1	150574551	150579739	-	19100	0.00137	0.0363	1.52	1.52	269	177
MEA1	protein_coding	6	43012094	43013969	-	373	0.000523	0.0223	1.52	1.52	5.54	3.66
MED29	protein_coding	19	39391303	39400638	+	590	0.000252	0.0157	1.52	1.52	8.72	5.72
MID2	protein_coding	X	107825755	107927194	+	429	0.00251	0.0506	1.52	1.52	6.63	4.37
MPPE1	protein_coding	18	11882622	11909224	-	490	0.000842	0.0281	1.52	1.52	6.93	4.57
NUP58	protein_coding	13	25301524	25349801	+	868	0.0013	0.0351	1.52	1.52	12.4	8.15
PHF20	protein_coding	20	35771974	35950382	+	588	0.003	0.0555	1.52	1.52	8.88	5.83
POLR2M	protein_coding	15	57706629	57782763	+	493	0.00319	0.0568	1.52	1.52	6.84	4.5
SOS2	protein_coding	14	50117120	50231559	-	1480	0.00172	0.0411	1.52	1.52	21.8	14.3
SP1	protein_coding	12	53380176	53416447	+	5480	0.00177	0.0418	1.52	1.52	76.8	50.5
SPOPL	protein_coding	2	138501801	138573548	+	552	0.0033	0.058	1.52	1.52	8.05	5.31
SPTY2D1	protein_coding	11	18606401	18634792	-	1340	0.000912	0.0291	1.52	1.52	19.4	12.7
ST7L	protein_coding	1	112523518	112620826	-	129	0.00312	0.0563	1.52	1.52	1.75	1.15
SUB1P4	processed_pseudogene	16	23537061	23537557	+	3.56	0.00254	0.0508	1.52	1.52	0.0515	0.0338
TVP23B	protein_coding	17	18780995	18806715	+	1020	0.00074	0.0261	1.52	1.52	14.4	9.46
ABHD17C	protein_coding	15	80679684	80755622	+	3720	0.0021	0.0458	1.51	1.51	54	35.7
AC022149.1	processed_pseudogene	19	14621634	14622243	-	1030	0.00086	0.0284	1.51	1.51	16	10.6
AL135903.1	unprocessed_pseudogene	6	85286076	85290850	+	138	0.00169	0.0409	1.51	1.51	2.01	1.33
AP4E1	protein_coding	15	50908672	51005901	+	561	0.000224	0.0153	1.51	1.51	7.89	5.23
BACE2	protein_coding	21	41167801	41282519	+	3530	0.000177	0.0138	1.51	1.51	51.2	33.9
BMI1	protein_coding	10	22321211	22331485	+	126	0.00306	0.0557	1.51	1.51	1.84	1.22
C1orf43	protein_coding	1	154206706	154220638	-	1230	0.000947	0.0296	1.51	1.51	18.4	12.2
CHMP3	protein_coding	2	86503431	86563480	-	1520	0.000643	0.0244	1.51	1.51	22.1	14.6
CTAG1B	protein_coding	X	154617609	154619283	-	3.75	0.00461	0.0677	1.51	1.51	0.0512	0.0339
DUSP5	protein_coding	10	110497838	110511545	+	161000	0.00478	0.0687	1.51	1.51	2310	1530
EIF2S2P4	processed_pseudogene	2	170751805	170752789	+	536	0.00168	0.0408	1.51	1.51	7.78	5.14
EIF4BP7	processed_pseudogene	X	111619677	111621490	-	366	0.00388	0.0623	1.51	1.51	5.87	3.88
FAM126B	protein_coding	2	200973718	201071672	-	8150	0.00444	0.0667	1.51	1.51	120	79.1
FOXJ3	protein_coding	1	42176539	42335878	-	1190	0.00114	0.0326	1.51	1.51	16.9	11.2
GPSM2	protein_coding	1	108875350	108934546	+	2430	0.0029	0.0546	1.51	1.51	36.1	24
HIPK1	protein_coding	1	113929192	113977870	+	5130	0.00164	0.0402	1.51	1.51	73.6	48.8
MFAP1	protein_coding	15	43804492	43824803	-	720	0.000152	0.013	1.51	1.51	10.4	6.9
MFSD11	protein_coding	17	76735865	76781450	+	930	0.00122	0.034	1.51	1.51	14.4	9.48
MT1P1	processed_pseudogene	9	95413267	95413450	-	3.57	0.0018	0.0421	1.51	1.51	0.0512	0.0338
MUT	protein_coding	6	49430360	49463192	-	1030	0.00102	0.0311	1.51	1.51	15.2	10.1
MYD88	protein_coding	3	38138478	38143023	+	4380	0.00193	0.0436	1.51	1.51	61.1	40.5
NDUFA2	protein_coding	5	140638740	140647786	-	266	0.0027	0.0526	1.51	1.51	3.81	2.52
PHF13	protein_coding	1	6613685	6624034	+	2330	0.00339	0.0586	1.51	1.51	33.1	21.9
PLPP2	protein_coding	19	281040	291505	-	674	0.00165	0.0404	1.51	1.51	8.56	5.67
RPL22P13	processed_pseudogene	4	54221126	54221473	+	3.55	0.00436	0.066	1.51	1.51	0.0525	0.0348
RPL41	protein_coding	12	56116586	56117944	+	8120	0.00208	0.0456	1.51	1.51	115	76.5
RTF1	protein_coding	15	41408408	41483564	+	1630	0.000167	0.0135	1.51	1.51	23.5	15.5
SETD3	protein_coding	14	99397746	99480890	-	859	0.000743	0.0262	1.51	1.51	12.6	8.31
SKP1	protein_coding	5	134148935	134177039	-	2600	0.00122	0.034	1.51	1.51	36.9	24.5
SORD	protein_coding	15	45023104	45077186	+	1100	0.00309	0.056	1.51	1.51	15.8	10.4
STX3	protein_coding	11	59713456	59805883	+	1050	0.000201	0.0147	1.51	1.51	14.7	9.76
TIPARP	protein_coding	3	156673235	156706771	+	12800	0.00134	0.0358	1.51	1.51	182	121
TNFAIP1	protein_coding	17	28335602	28347010	+	659	0.00051	0.0221	1.51	1.51	9.73	6.46
TRAF3IP2	protein_coding	6	111556454	111606279	-	931	0.00118	0.0333	1.51	1.51	13.3	8.77
ZNF185	protein_coding	X	152914442	152973481	+	49700	0.00472	0.0683	1.51	1.51	753	499
CALN1	protein_coding	7	71779491	72447152	-	6.26	0.00429	0.0655	1.5	1.5	0.0937	0.0623
COBLL1	protein_coding	2	164653624	164843680	-	5200	0.00354	0.0598	1.5	1.5	74.5	49.7
COX6A1P2	processed_pseudogene	6	37044860	37045190	+	237	0.000429	0.0204	1.5	1.5	3.35	2.23
DDX6	protein_coding	11	118747766	118791150	-	4300	0.00156	0.0391	1.5	1.5	62.8	41.9
EFR3A	protein_coding	8	131904088	132013643	+	801	0.00157	0.0391	1.5	1.5	11.5	7.67
EPHX1	protein_coding	1	225810092	225845564	+	453	0.00395	0.0628	1.5	1.5	6.63	4.41
FAM149B1	protein_coding	10	73168166	73244505	+	292	0.00368	0.0607	1.5	1.5	3.98	2.64
FGFR1OP2	protein_coding	12	26938383	26966651	+	642	0.00107	0.0315	1.5	1.5	9.31	6.2
LYPLA2P2	processed_pseudogene	19	7879445	7880121	-	127	0.00244	0.05	1.5	1.5	1.79	1.2
MAP2K3	protein_coding	17	21284672	21315241	+	10200	0.00455	0.0673	1.5	1.5	147	97.7
TMEM248	protein_coding	7	66921225	66958552	+	1710	0.000177	0.0138	1.5	1.5	25.1	16.7
TNKS2	protein_coding	10	91798312	91865277	+	2980	0.00103	0.0312	1.5	1.5	43.1	28.7
UBE2W	protein_coding	8	73780097	73878911	-	323	0.000722	0.0258	1.5	1.5	4.35	2.89
WDFY1	protein_coding	2	223855716	223945388	-	647	0.00112	0.0322	1.5	1.5	9.26	6.16
CUL9	protein_coding	6	43182175	43224588	+	326	0.00405	0.0636	0.665	-1.5	3.16	4.75
LONP1	protein_coding	19	5691834	5720573	-	215	0.00483	0.0689	0.66	-1.51	2.13	3.23
RBM6	protein_coding	3	49940007	50100046	+	729	0.00205	0.0453	0.663	-1.51	7.31	11
SPPL2B	protein_coding	19	2328615	2354807	+	371	0.00148	0.0378	0.66	-1.51	3.36	5.09
RAPGEF6	protein_coding	5	131423921	131635237	-	175	0.00479	0.0687	0.66	-1.52	1.66	2.52
DNAAF5	protein_coding	7	726701	786476	+	84.2	0.00419	0.0647	0.653	-1.53	0.847	1.3
METTL17	protein_coding	14	20989770	20997036	+	105	0.00314	0.0564	0.652	-1.53	1.09	1.67
RBBP4	protein_coding	1	32651142	32686212	+	269	0.00371	0.0608	0.655	-1.53	2.71	4.14
CEP192	protein_coding	18	12991362	13125053	+	223	0.00107	0.0315	0.65	-1.54	2.23	3.42
EXOSC10	protein_coding	1	11066618	11099882	-	224	0.00017	0.0136	0.648	-1.54	2.19	3.39
ITPKB	protein_coding	1	226631690	226739324	-	221	0.00388	0.0623	0.645	-1.55	2.38	3.69
CHD6	protein_coding	20	41402101	41618495	-	488	2.39e-05	0.00566	0.643	-1.56	4.86	7.55
TEF	protein_coding	22	41367333	41399327	+	301	0.0033	0.058	0.642	-1.56	2.94	4.58
EIF3B	protein_coding	7	2354086	2380746	+	510	0.00161	0.0398	0.638	-1.57	5.6	8.78
AC073869.1	transcribed_processed_pseudogene	2	131492813	131521574	+	257	0.00343	0.0589	0.631	-1.58	2	3.17
MAF	protein_coding	16	79585843	79600715	-	417	0.00362	0.0601	0.631	-1.58	4.17	6.61
NUP85	protein_coding	17	75205659	75235759	+	165	0.00142	0.0369	0.631	-1.58	1.56	2.48
SLC25A29	protein_coding	14	100291111	100306548	-	113	0.00396	0.0628	0.634	-1.58	1.02	1.6
GNL2	protein_coding	1	37566816	37595936	-	156	0.0029	0.0547	0.627	-1.59	1.48	2.35
ICE1	protein_coding	5	5420664	5490235	+	208	0.000769	0.0266	0.628	-1.59	2.05	3.27
TELO2	protein_coding	16	1493344	1510458	+	152	0.000483	0.0217	0.63	-1.59	1.29	2.05
HLA-DPB1	protein_coding	6	33075926	33087202	+	222	0.00376	0.0614	0.624	-1.6	2.08	3.33
FAM208A	protein_coding	3	56620133	56683238	-	201	0.00253	0.0508	0.623	-1.61	1.96	3.14
NDUFV1	protein_coding	11	67606852	67612536	+	201	0.00155	0.0388	0.621	-1.61	2.02	3.25
ZCCHC14	protein_coding	16	87406246	87492046	-	345	3.93e-05	0.00729	0.623	-1.61	3.22	5.18
ANKS3	protein_coding	16	4696510	4734379	-	110	0.00104	0.0314	0.616	-1.62	1.03	1.67
HSPG2	protein_coding	1	21822245	21937298	-	1060	0.00128	0.0348	0.619	-1.62	11.4	18.4
METTL15	protein_coding	11	28108248	28527042	+	91.7	0.00123	0.0341	0.613	-1.63	0.836	1.36
MCM3AP	protein_coding	21	46235126	46286298	-	379	0.000418	0.0204	0.611	-1.64	3.61	5.91
TRAP1	protein_coding	16	3651639	3717598	-	183	0.00179	0.042	0.61	-1.64	1.9	3.12
BDP1	protein_coding	5	71455615	71567821	+	453	0.000785	0.027	0.606	-1.65	4.27	7.04
ESD	protein_coding	13	46771256	46797233	-	62.8	0.00192	0.0435	0.605	-1.65	0.732	1.21
RRP1	protein_coding	21	43789513	43805294	+	252	0.00148	0.0379	0.606	-1.65	2.29	3.77
ZDHHC8	protein_coding	22	20129456	20148008	+	133	0.00219	0.0469	0.607	-1.65	1.34	2.21
ZNF26	protein_coding	12	132986365	133032953	+	117	0.00105	0.0314	0.606	-1.65	1.02	1.69
AP1M1	protein_coding	19	16197578	16245908	+	104	0.000688	0.0251	0.603	-1.66	1.04	1.72
MAPKAPK5	protein_coding	12	111841978	111902239	+	153	0.000131	0.0122	0.603	-1.66	1.39	2.3
MRPS11	protein_coding	15	88467453	88480774	+	66	0.000572	0.0228	0.601	-1.66	0.635	1.06
CAPN3	protein_coding	15	42359500	42412319	+	103	0.00106	0.0315	0.599	-1.67	0.998	1.67
CDK10	protein_coding	16	89680737	89696365	+	133	0.000656	0.0245	0.599	-1.67	1.19	1.99
ZNF280D	protein_coding	15	56630181	56918572	-	83.5	0.00417	0.0646	0.6	-1.67	0.839	1.4
PPRC1	protein_coding	10	102132994	102150332	+	253	0.000481	0.0217	0.596	-1.68	2.34	3.92
C15orf41	protein_coding	15	36579611	36810249	+	89.7	0.00194	0.0437	0.593	-1.69	0.812	1.37
CCDC57	protein_coding	17	82101460	82212831	-	98.6	0.00348	0.0593	0.59	-1.69	0.899	1.52
KANK1	protein_coding	9	470291	746107	+	1130	0.000278	0.0167	0.591	-1.69	12	20.2
NUP35	protein_coding	2	183117513	183161681	+	22.5	0.00278	0.0533	0.592	-1.69	0.222	0.375
OGFOD3	protein_coding	17	82389223	82418638	-	51	0.00263	0.0518	0.593	-1.69	0.561	0.945
AC093724.1	processed_pseudogene	2	131723253	131724280	-	16.5	0.00357	0.0599	0.589	-1.7	0.184	0.312
DGCR8	protein_coding	22	20080232	20111878	+	263	0.000219	0.0151	0.584	-1.71	2.39	4.08
NCAPD2	protein_coding	12	6493356	6531956	+	243	0.000962	0.0299	0.583	-1.71	2.53	4.33
PTMA	protein_coding	2	231706895	231713542	+	1340	0.000874	0.0285	0.586	-1.71	12.2	20.8
PRPF31	protein_coding	19	54115410	54131720	+	106	0.00424	0.0652	0.581	-1.72	0.996	1.72
MCM9	protein_coding	6	118813442	118935163	-	83.1	0.00284	0.0537	0.578	-1.73	0.738	1.28
PIDD1	protein_coding	11	799179	809754	-	82	0.00268	0.0524	0.578	-1.73	0.656	1.13
ZNF439	protein_coding	19	11848726	11883751	+	70.6	0.000622	0.0239	0.579	-1.73	0.602	1.04
ZNF84	protein_coding	12	133037292	133063305	+	188	0.00197	0.0441	0.577	-1.73	1.52	2.63
CUL7	protein_coding	6	43037617	43053946	-	129	3.83e-05	0.00729	0.574	-1.74	1.26	2.19
EHBP1	protein_coding	2	62673851	63046488	+	274	0.00137	0.0363	0.573	-1.74	2.78	4.84
MDC1	protein_coding	6	30699807	30717890	-	84.4	0.00182	0.0422	0.574	-1.74	0.796	1.39
DNMT1	protein_coding	19	10133345	10231287	-	265	0.000441	0.0207	0.573	-1.75	2.61	4.56
PTMAP2	processed_pseudogene	5	118973796	118974123	+	220	0.00221	0.0472	0.571	-1.75	2.19	3.83
SLC38A1	protein_coding	12	46183063	46270018	-	259	0.00278	0.0533	0.571	-1.75	2.73	4.78
ZNF227	protein_coding	19	44207547	44237269	+	40.5	0.00306	0.0557	0.57	-1.75	0.361	0.633
MRPL4	protein_coding	19	10251901	10260046	+	48.7	0.0049	0.0694	0.569	-1.76	0.457	0.804
NOL9	protein_coding	1	6521347	6554536	-	129	0.00249	0.0504	0.567	-1.76	1.13	1.99
SPOUT1	protein_coding	9	128819651	128829822	-	76.2	0.000451	0.0209	0.568	-1.76	0.713	1.26
TCOF1	protein_coding	5	150357639	150400309	+	131	0.00194	0.0437	0.562	-1.78	1.32	2.35
CCDC66	protein_coding	3	56557161	56621819	+	80.9	0.00152	0.0385	0.559	-1.79	0.681	1.22
PGAM5	protein_coding	12	132710819	132722735	+	131	0.00151	0.0383	0.56	-1.79	1.17	2.09
SLC1A4	protein_coding	2	64988477	65023866	+	175	0.00108	0.0317	0.557	-1.79	2.21	3.97
CCDC86	protein_coding	11	60842071	60851082	+	34	0.00144	0.0371	0.556	-1.8	0.423	0.761
KANTR	protein_coding	X	53094145	53170915	+	53	0.000351	0.0188	0.555	-1.8	0.538	0.97
MAP3K7CL	protein_coding	21	29077471	29175890	+	24.9	0.00153	0.0386	0.555	-1.8	0.202	0.363
SLC24A1	protein_coding	15	65611366	65660996	+	63.7	0.000313	0.0178	0.556	-1.8	0.584	1.05
TDP1	protein_coding	14	89954939	90044769	+	58.6	0.00167	0.0406	0.555	-1.8	0.572	1.03
TNC	protein_coding	9	115019578	115118258	-	474	0.00289	0.0546	0.552	-1.81	5.52	10
BARX2	protein_coding	11	129375940	129452280	+	661	0.00467	0.0681	0.551	-1.82	6.41	11.6
FLNB	protein_coding	3	58008400	58172252	+	993	0.00107	0.0315	0.549	-1.82	8.77	16
HERC2	protein_coding	15	28111040	28322153	-	546	0.00012	0.0118	0.551	-1.82	5.55	10.1
HMGN4	protein_coding	6	26538405	26546255	+	40.4	0.00227	0.048	0.549	-1.82	0.386	0.703
NIT2	protein_coding	3	100334701	100361636	+	71.5	0.00388	0.0623	0.548	-1.82	0.687	1.25
PLXND1	protein_coding	3	129555175	129606819	-	241	0.000509	0.0221	0.55	-1.82	2.94	5.35
TAF1C	protein_coding	16	84177847	84187071	-	131	0.00248	0.0503	0.551	-1.82	1.15	2.09
BUB3	protein_coding	10	123154277	123170468	+	127	0.00461	0.0677	0.542	-1.84	1.09	2.01
DNAJC11	protein_coding	1	6634168	6701925	-	105	0.000667	0.0247	0.544	-1.84	0.96	1.76
ING5	protein_coding	2	241687085	241729479	+	114	0.00189	0.0432	0.542	-1.84	0.969	1.79
NPHP3	protein_coding	3	132680609	132722443	-	81.5	0.00211	0.0459	0.542	-1.84	0.73	1.35
PHLPP2	protein_coding	16	71637835	71724702	-	47	0.00264	0.0518	0.543	-1.84	0.388	0.715
PTMAP5	transcribed_processed_pseudogene	13	81689911	81691073	+	267	0.000686	0.0251	0.543	-1.84	2.22	4.08
MYCBP2	protein_coding	13	77044655	77327051	-	1050	0.000896	0.0289	0.541	-1.85	10	18.6
SGSM2	protein_coding	17	2337498	2381059	+	418	2.31e-05	0.00556	0.54	-1.85	3.54	6.56
CUEDC1	protein_coding	17	57861243	57955324	-	110	0.00465	0.068	0.537	-1.86	1.2	2.23
DDHD2	protein_coding	8	38225218	38275559	+	67.5	0.00418	0.0647	0.537	-1.86	0.644	1.2
FAM117B	protein_coding	2	202635188	202769758	+	109	0.000471	0.0215	0.537	-1.86	0.97	1.81
PCNX2	protein_coding	1	232983435	233295714	-	102	0.0041	0.064	0.539	-1.86	0.955	1.77
SMC6	protein_coding	2	17663812	17800243	-	76.3	0.00311	0.0562	0.538	-1.86	0.659	1.22
VWA8	protein_coding	13	41566837	41961121	-	97.9	0.00353	0.0598	0.536	-1.86	0.977	1.82
FMNL3	protein_coding	12	49636499	49708166	-	115	0.00426	0.0653	0.535	-1.87	1.07	2
FP565260.1	protein_coding	21	5130871	5154735	-	88.9	0.00469	0.0681	0.536	-1.87	0.67	1.25
KNTC1	protein_coding	12	122527246	122626397	+	103	0.00163	0.04	0.536	-1.87	0.961	1.79
RGS12	protein_coding	4	3293028	3439914	+	425	0.000993	0.0304	0.534	-1.87	3.51	6.56
SLC26A6	protein_coding	3	48625723	48635494	-	34.1	0.00131	0.0353	0.535	-1.87	0.321	0.599
CCDC24	protein_coding	1	43991359	43996529	+	36.2	0.00123	0.0341	0.532	-1.88	0.34	0.64
GAS2L3	protein_coding	12	100573683	100628287	+	34.5	0.00245	0.05	0.531	-1.88	0.379	0.713
VPS13B	protein_coding	8	99013266	99877581	+	590	0.00239	0.0493	0.533	-1.88	5.45	10.2
KLHL17	protein_coding	1	960587	965716	+	323	0.000553	0.0225	0.528	-1.89	2.46	4.67
NSD2	protein_coding	4	1871424	1982208	+	239	0.000622	0.0239	0.529	-1.89	2.12	4.01
PLXNB1	protein_coding	3	48403854	48430052	-	674	0.000232	0.0155	0.53	-1.89	6.24	11.8
TSEN2	protein_coding	3	12484432	12539624	+	31.9	0.000727	0.0259	0.53	-1.89	0.309	0.582
DHODH	protein_coding	16	72008588	72027665	+	30.9	0.002	0.0445	0.526	-1.9	0.281	0.534
IQCC	protein_coding	1	32205661	32208688	+	15.7	0.0027	0.0527	0.527	-1.9	0.136	0.258
CLUH	protein_coding	17	2689386	2712664	-	459	2.78e-05	0.00617	0.524	-1.91	3.98	7.6
EFS	protein_coding	14	23356402	23365753	-	173	7.82e-05	0.00952	0.524	-1.91	1.61	3.07
RBM19	protein_coding	12	113816738	113966372	-	141	2.53e-05	0.00588	0.525	-1.91	1.32	2.51
SNRNP40	protein_coding	1	31259568	31296783	-	63.3	0.00426	0.0653	0.523	-1.91	0.549	1.05
CFAP97	protein_coding	4	185159665	185209505	-	56.7	0.00382	0.0618	0.522	-1.92	0.584	1.12
LRRC8D	protein_coding	1	89821014	89936612	+	29.9	0.00385	0.062	0.52	-1.92	0.285	0.548
RWDD2B	protein_coding	21	29004384	29019379	-	25	0.000417	0.0204	0.521	-1.92	0.262	0.502
ACP2	protein_coding	11	47239302	47248907	-	46.1	0.00404	0.0635	0.518	-1.93	0.431	0.833
FASTKD2	protein_coding	2	206765357	206792510	+	34.6	0.00163	0.04	0.518	-1.93	0.328	0.634
GABBR1	protein_coding	6	29555629	29633977	-	90.6	0.00457	0.0673	0.518	-1.93	0.727	1.4
NOD1	protein_coding	7	30424527	30478785	-	49.5	0.00273	0.053	0.519	-1.93	0.444	0.856
PHF14	protein_coding	7	10973872	11169631	+	80.1	0.00288	0.0545	0.519	-1.93	0.762	1.47
TRMU	protein_coding	22	46330875	46357341	+	438	0.000304	0.0175	0.517	-1.93	3.59	6.93
TXNRD3	protein_coding	3	126607052	126655156	-	15.5	0.0047	0.0681	0.516	-1.94	0.149	0.288
ZNHIT6	protein_coding	1	85649423	85708434	-	55.9	0.00416	0.0646	0.516	-1.94	0.512	0.992
DMD	protein_coding	X	31097677	33339442	-	27.9	0.00403	0.0634	0.514	-1.95	0.273	0.533
GOLGA8N	protein_coding	15	32593456	32607311	+	79.2	0.00297	0.0553	0.514	-1.95	0.629	1.22
PPIE	protein_coding	1	39692182	39763915	+	54.1	0.000497	0.0218	0.512	-1.95	0.436	0.853
RSL1D1	protein_coding	16	11833850	11851586	-	173	0.000423	0.0204	0.513	-1.95	1.7	3.31
ZNF248	protein_coding	10	37776526	37858107	-	50.2	0.00186	0.0428	0.512	-1.95	0.423	0.827
CFAP44	protein_coding	3	113286947	113441611	-	84.5	0.00417	0.0646	0.511	-1.96	0.759	1.49
GAS6-AS1	antisense_RNA	13	113815630	113845745	+	34.9	0.00109	0.0319	0.51	-1.96	0.326	0.639
INTS9	protein_coding	8	28767661	28890243	-	46.2	0.00492	0.0695	0.511	-1.96	0.423	0.829
PLEKHG3	protein_coding	14	64704102	64750248	+	386	0.000928	0.0294	0.511	-1.96	3.21	6.29
TRIM35	protein_coding	8	27284887	27311320	-	107	0.000445	0.0207	0.511	-1.96	0.998	1.95
AMER1	protein_coding	X	64185117	64205745	-	127	0.000414	0.0204	0.507	-1.97	1.19	2.36
CREB3	protein_coding	9	35732335	35737005	+	39.4	0.00442	0.0664	0.509	-1.97	0.394	0.774
DNPEP	protein_coding	2	219373546	219400023	-	68.7	0.00166	0.0405	0.509	-1.97	0.62	1.22
PSMB10	protein_coding	16	67934502	67937088	-	43.9	0.000318	0.0178	0.507	-1.97	0.352	0.694
RANBP1	protein_coding	22	20115938	20127358	+	97	0.00199	0.0444	0.508	-1.97	0.939	1.85
SNCA	protein_coding	4	89724099	89838316	-	475	0.00276	0.0533	0.507	-1.97	3.67	7.24
VRK2	protein_coding	2	57907651	58159921	+	58.3	0.00391	0.0624	0.508	-1.97	0.436	0.858
MDN1	protein_coding	6	89642499	89819724	-	332	0.00338	0.0584	0.505	-1.98	3.05	6.03
MRPL2	protein_coding	6	43054029	43059807	-	43.2	0.000268	0.0163	0.506	-1.98	0.381	0.752
TEX10	protein_coding	9	100302077	100352940	-	55.7	0.00124	0.0341	0.506	-1.98	0.493	0.976
TMEM9B-AS1	antisense_RNA	11	8964675	8977528	+	13	0.00385	0.062	0.506	-1.98	0.115	0.227
AGK	protein_coding	7	141551189	141655245	+	95.1	0.00184	0.0427	0.501	-1.99	0.872	1.74
CDK5R1	protein_coding	17	32486619	32491257	+	90.1	0.000277	0.0167	0.503	-1.99	0.826	1.64
DGKH	protein_coding	13	42040036	42256579	+	206	0.0035	0.0594	0.503	-1.99	1.82	3.61
DIS3L2	protein_coding	2	231961245	232344351	+	117	0.000915	0.0291	0.502	-1.99	1.03	2.05
GPATCH4	protein_coding	1	156594487	156601497	-	45.6	0.00156	0.039	0.502	-1.99	0.404	0.804
NCL	protein_coding	2	231453531	231483642	-	753	0.00095	0.0297	0.503	-1.99	6.57	13.1
ZNF618	protein_coding	9	113876282	114056592	+	60.5	0.00424	0.0651	0.504	-1.99	0.459	0.912
C6orf163	protein_coding	6	87344849	87365464	+	10.5	0.00105	0.0314	0.499	-2	0.0991	0.198
CCDC88C	protein_coding	14	91271323	91417845	-	169	0.00449	0.0669	0.5	-2	1.38	2.75
LRRC27	protein_coding	10	132332154	132379919	+	46	0.00468	0.0681	0.499	-2	0.286	0.573
SETBP1	protein_coding	18	44680173	45068511	+	308	0.00494	0.0695	0.499	-2	2.78	5.57
TKFC	protein_coding	11	61333210	61353296	+	36.8	0.00225	0.0478	0.499	-2	0.333	0.667
CEP131	protein_coding	17	81189593	81223000	-	43.1	0.000763	0.0265	0.498	-2.01	0.371	0.745
OTUD6B	protein_coding	8	91070196	91087096	+	41.2	0.000542	0.0223	0.495	-2.02	0.368	0.743
PRKCA	protein_coding	17	66302636	66810744	+	93.1	0.00437	0.0662	0.496	-2.02	1.06	2.13
AC245100.4	transcribed_unprocessed_pseudogene	1	148402516	148432546	+	18.3	0.00383	0.0619	0.492	-2.03	0.155	0.315
IRF5	protein_coding	7	128937612	128950036	+	82.1	0.000388	0.0198	0.492	-2.03	0.633	1.29
ALKBH8	protein_coding	11	107502726	107565747	-	23	0.00355	0.0598	0.491	-2.04	0.201	0.409
DHX57	protein_coding	2	38797729	38875935	-	53.8	0.000822	0.0276	0.49	-2.04	0.436	0.889
FNBP1P1	processed_pseudogene	2	74120680	74123219	+	10.2	0.00086	0.0284	0.489	-2.04	0.0919	0.188
PELP1	protein_coding	17	4669774	4704338	-	102	0.000907	0.0291	0.49	-2.04	0.906	1.85
SHROOM4	protein_coding	X	50591647	50814303	-	165	0.00108	0.0317	0.491	-2.04	1.64	3.34
CNTRL	protein_coding	9	121074863	121177611	+	96.1	0.00186	0.0428	0.488	-2.05	0.792	1.62
NCS1	protein_coding	9	130172578	130237305	+	83.7	0.00218	0.0469	0.487	-2.05	0.808	1.66
BTN2A3P	transcribed_unprocessed_pseudogene	6	26421391	26432384	+	13.2	0.00333	0.0582	0.485	-2.06	0.0971	0.2
KRI1	protein_coding	19	10553078	10566038	-	92	0.00461	0.0677	0.485	-2.06	0.811	1.67
RPAP2	protein_coding	1	92298965	92402057	+	70.5	0.000729	0.0259	0.486	-2.06	0.594	1.22
WHRN	protein_coding	9	114402080	114505451	-	68.7	0.000245	0.0156	0.485	-2.06	0.519	1.07
YBX1P1	processed_pseudogene	14	66012830	66013790	-	150	0.000593	0.0233	0.486	-2.06	1.38	2.84
NSUN2	protein_coding	5	6599239	6633292	-	170	5.96e-05	0.00868	0.482	-2.07	1.41	2.93
PRDM11	protein_coding	11	45095806	45235111	+	34	0.00282	0.0536	0.482	-2.07	0.318	0.66
AC145207.5	lincRNA	17	81878425	81881107	-	51.4	0.000327	0.0181	0.481	-2.08	0.384	0.799
FP236241.1	lincRNA	21	7669397	7681743	-	24.1	0.00447	0.0668	0.481	-2.08	0.197	0.409
ITGA6	protein_coding	2	172427354	172506283	+	425	0.00358	0.06	0.482	-2.08	4.51	9.36
PDE4DIP	protein_coding	1	148808181	149048287	+	103	0.00175	0.0415	0.481	-2.08	0.854	1.77
CATSPER2	protein_coding	15	43628503	43668119	-	47	0.00143	0.0371	0.478	-2.09	0.312	0.653
PLEKHG5	protein_coding	1	6466092	6520062	-	233	0.00115	0.0327	0.478	-2.09	1.79	3.75
SCFD2	protein_coding	4	52872982	53366076	-	46.9	0.00141	0.0368	0.478	-2.09	0.466	0.975
ZNF551	protein_coding	19	57681969	57717302	+	47.3	0.00239	0.0493	0.478	-2.09	0.411	0.86
ROBO1	protein_coding	3	78597240	79767816	-	140	0.00461	0.0677	0.475	-2.1	1.33	2.8
D2HGDH	protein_coding	2	241734579	241768817	+	120	0.00124	0.0341	0.474	-2.11	0.903	1.9
TMTC4	protein_coding	13	100603927	100675094	-	36.6	0.00183	0.0424	0.474	-2.11	0.348	0.735
ACACB	protein_coding	12	109116595	109268227	+	28.9	0.00372	0.061	0.471	-2.12	0.268	0.57
KCNJ14	protein_coding	19	48455509	48466981	+	23.2	0.00222	0.0473	0.472	-2.12	0.168	0.356
NFXL1	protein_coding	4	47847233	47914668	-	41.3	0.000435	0.0206	0.471	-2.12	0.343	0.728
PAPD7	protein_coding	5	6713007	6757049	+	113	0.000899	0.0289	0.471	-2.12	0.957	2.03
TOMM40	protein_coding	19	44890569	44903690	+	92.9	0.00262	0.0517	0.471	-2.12	0.811	1.72
CX3CL1	protein_coding	16	57372458	57385049	+	42.7	0.00139	0.0366	0.469	-2.13	0.402	0.858
HERC2P9	transcribed_unprocessed_pseudogene	15	28589492	28685265	+	161	0.000613	0.0238	0.47	-2.13	1.24	2.63
SPATA5	protein_coding	4	122923074	123319451	+	37.6	0.00208	0.0456	0.469	-2.13	0.332	0.708
TRIM44	protein_coding	11	35662805	35818008	+	159	0.00403	0.0634	0.47	-2.13	1.46	3.1
FGD5	protein_coding	3	14810853	14934566	+	34.6	0.00417	0.0646	0.467	-2.14	0.259	0.556
MTR	protein_coding	1	236795281	236903982	+	105	0.00296	0.0553	0.467	-2.14	1.01	2.15
POLE	protein_coding	12	132623753	132687366	-	296	8.18e-08	0.000605	0.468	-2.14	2.29	4.9
STAC3	protein_coding	12	57243453	57251194	-	12	0.00295	0.0552	0.468	-2.14	0.106	0.227
WDR70	protein_coding	5	37379212	37753436	+	70.4	0.000214	0.015	0.467	-2.14	0.58	1.24
CDC25B	protein_coding	20	3786772	3806122	+	88.1	0.00246	0.0501	0.466	-2.15	0.807	1.73
MCM3	protein_coding	6	52264009	52284882	-	96.4	0.00378	0.0614	0.465	-2.15	0.915	1.97
ZNF484	protein_coding	9	92845031	92878039	-	17.6	0.00175	0.0416	0.466	-2.15	0.151	0.323
MSH5	protein_coding	6	31739948	31762835	+	39.3	0.000424	0.0204	0.464	-2.16	0.354	0.763
RPS6KA6	protein_coding	X	84058346	84187908	-	11.2	0.00178	0.0419	0.463	-2.16	0.0973	0.21
ZBTB24	protein_coding	6	109462594	109483238	-	47.2	0.00369	0.0607	0.463	-2.16	0.39	0.844
ACSS1	protein_coding	20	25006230	25058981	-	55.8	0.00198	0.0443	0.46	-2.17	0.507	1.1
NCOA7	protein_coding	6	125781161	125932031	+	101	0.00284	0.0537	0.461	-2.17	0.621	1.35
SPON2	protein_coding	4	1166932	1208963	-	92.1	0.000767	0.0266	0.46	-2.17	0.802	1.74
COL4A5	protein_coding	X	108439844	108697546	+	59.6	0.00426	0.0653	0.458	-2.18	0.425	0.927
NOTCH1	protein_coding	9	136494444	136545863	-	886	0.00263	0.0518	0.459	-2.18	7.33	16
NVL	protein_coding	1	224227334	224330388	-	54.3	0.000896	0.0289	0.46	-2.18	0.411	0.893
RCCD1	protein_coding	15	90954870	90963126	+	44.2	0.00117	0.0331	0.458	-2.18	0.329	0.719
STARD9	protein_coding	15	42575659	42720982	+	54.5	0.00192	0.0435	0.458	-2.18	0.437	0.953
TTC28	protein_coding	22	27978014	28679866	-	67	0.0016	0.0395	0.458	-2.18	0.545	1.19
ITGA9	protein_coding	3	37452115	37823515	+	40.7	0.00102	0.0311	0.457	-2.19	0.388	0.85
GPR89B	protein_coding	1	147928393	147993522	+	40.5	0.00481	0.0689	0.455	-2.2	0.332	0.73
NPIPA1	protein_coding	16	14922802	14952061	+	135	0.0035	0.0594	0.455	-2.2	1.17	2.57
LRP1	protein_coding	12	57128493	57213352	+	1700	9.91e-05	0.0107	0.453	-2.21	14.5	32
NKRF	protein_coding	X	119588337	119605896	-	29.9	0.00341	0.0588	0.452	-2.21	0.232	0.514
ZNF778	protein_coding	16	89217703	89237072	+	78.7	0.00105	0.0315	0.452	-2.21	0.547	1.21
ARHGAP24	protein_coding	4	85475114	86002671	+	26.9	0.00336	0.0583	0.449	-2.22	0.236	0.526
EXD2	protein_coding	14	69191511	69244021	+	75.7	0.00261	0.0516	0.449	-2.23	0.626	1.39
GYPC	protein_coding	2	126655933	126696676	+	389	0.00106	0.0315	0.448	-2.23	2.67	5.96
UNG	protein_coding	12	109097574	109110993	+	40.8	0.00245	0.0501	0.448	-2.23	0.349	0.778
STXBP4	protein_coding	17	54968727	55173633	+	27.7	0.0032	0.0569	0.447	-2.24	0.231	0.516
WDR5	protein_coding	9	134135365	134159969	+	75.2	0.00327	0.0577	0.446	-2.24	0.616	1.38
WRN	protein_coding	8	31033801	31173770	+	36.9	0.00166	0.0406	0.446	-2.24	0.263	0.589
C17orf53	protein_coding	17	44141906	44162477	+	10.2	0.00142	0.0369	0.445	-2.25	0.0886	0.199
SAPCD2	protein_coding	9	137062124	137070589	-	55.7	0.00171	0.0411	0.445	-2.25	0.491	1.1
SHQ1	protein_coding	3	72749277	72861915	-	37.9	0.000633	0.0241	0.445	-2.25	0.329	0.738
VANGL2	protein_coding	1	160400586	160428679	+	82.2	0.00227	0.0479	0.445	-2.25	0.658	1.48
FBLN1	protein_coding	22	45502238	45601136	+	82.3	0.00471	0.0681	0.443	-2.26	0.65	1.47
PINX1	protein_coding	8	10764963	10839885	-	14.9	0.0031	0.0562	0.442	-2.26	0.12	0.272
POLR1A	protein_coding	2	86020216	86106156	-	164	0.000205	0.0148	0.443	-2.26	1.39	3.14
DTX4	protein_coding	11	59171430	59208588	+	24.9	0.00402	0.0634	0.44	-2.27	0.208	0.473
FDPSP2	processed_pseudogene	7	76470162	76471059	-	185	0.00357	0.0599	0.44	-2.27	1.25	2.84
QTRT1	protein_coding	19	10701430	10713438	+	29.5	0.00257	0.051	0.44	-2.27	0.257	0.583
SLC9A9	protein_coding	3	143265222	143848532	-	74.3	0.00178	0.0419	0.439	-2.28	0.639	1.46
RIC3	protein_coding	11	8106093	8169056	-	29.5	0.000535	0.0223	0.437	-2.29	0.251	0.575
AC020763.4	TEC	16	70661667	70665837	+	104	0.000736	0.0261	0.436	-2.3	0.834	1.91
MAR1	protein_coding	4	163524298	164384051	-	37.1	0.000954	0.0297	0.435	-2.3	0.276	0.635
PCED1B	protein_coding	12	47079603	47236663	+	20.6	0.00411	0.0641	0.434	-2.3	0.15	0.346
AFF3	protein_coding	2	99545419	100142740	-	62	0.000214	0.015	0.432	-2.31	0.466	1.08
IGSF9	protein_coding	1	159927039	159945605	-	48.3	0.0044	0.0663	0.433	-2.31	0.369	0.853
MTCL1	protein_coding	18	8705661	8832779	+	114	0.00112	0.0322	0.433	-2.31	0.966	2.23
CAD	protein_coding	2	27217390	27243944	+	106	0.00227	0.048	0.431	-2.32	0.912	2.11
LARS2	protein_coding	3	45388506	45549422	+	64.4	0.000484	0.0217	0.431	-2.32	0.518	1.2
PIGCP1	processed_pseudogene	11	33075566	33076461	-	16.1	0.00337	0.0584	0.431	-2.32	0.159	0.369
PVT1	lincRNA	8	127794533	128101254	+	41.2	0.00334	0.0582	0.431	-2.32	0.353	0.818
SELENBP1	protein_coding	1	151364302	151372734	-	78.8	0.000936	0.0294	0.432	-2.32	0.523	1.21
ALAS2	protein_coding	X	55009055	55031065	-	500	0.00144	0.0373	0.429	-2.33	2.91	6.77
LRIG1	protein_coding	3	66378797	66501264	-	48.9	0.0035	0.0594	0.427	-2.34	0.428	1
BACE1-AS	antisense_RNA	11	117290874	117293572	+	8.45	0.00292	0.055	0.426	-2.35	0.0693	0.163
CAMKK1	protein_coding	17	3860315	3894892	-	78.4	0.00264	0.0518	0.426	-2.35	0.654	1.53
DUSP12	protein_coding	1	161749758	161757239	+	21.7	0.000619	0.0239	0.425	-2.35	0.196	0.461
GMPR	protein_coding	6	16238580	16295550	+	41.7	0.00169	0.0409	0.425	-2.35	0.293	0.691
TMEM237	protein_coding	2	201620184	201643571	-	43.9	0.000529	0.0223	0.426	-2.35	0.349	0.819
FAM120C	protein_coding	X	54068324	54183282	-	41.9	0.00128	0.0348	0.422	-2.37	0.353	0.838
FAM46C	protein_coding	1	117605934	117628373	+	751	0.00107	0.0315	0.423	-2.37	5.76	13.6
GRK3	protein_coding	22	25564849	25729295	+	46.9	0.000264	0.0162	0.423	-2.37	0.322	0.762
AC241585.2	transcribed_unprocessed_pseudogene	1	145164099	145216059	-	67.5	0.000844	0.0281	0.419	-2.38	0.553	1.32
BCKDHB	protein_coding	6	80106647	80346271	+	35.1	0.00139	0.0366	0.42	-2.38	0.277	0.66
DTYMK	protein_coding	2	241675742	241686992	-	30.8	0.0014	0.0367	0.421	-2.38	0.286	0.679
UBA7	protein_coding	3	49805207	49813947	-	90.6	0.00407	0.0637	0.419	-2.38	0.697	1.66
KIAA1614	protein_coding	1	180913154	180951615	+	25.7	0.00298	0.0553	0.417	-2.4	0.224	0.537
PTPDC1	protein_coding	9	94030794	94109857	+	18.2	0.00495	0.0696	0.415	-2.41	0.158	0.38
TRIM34	protein_coding	11	5619764	5644399	+	16.9	0.000549	0.0225	0.415	-2.41	0.133	0.319
FGFR3	protein_coding	4	1793307	1808873	+	781	0.000657	0.0245	0.414	-2.42	5.76	13.9
NOP56	protein_coding	20	2652145	2658394	+	189	0.00123	0.0341	0.413	-2.42	1.49	3.62
VSNL1	protein_coding	2	17539126	17657019	+	65	0.00103	0.0312	0.413	-2.42	0.531	1.29
ARHGAP33	protein_coding	19	35774532	35788823	+	20.2	0.00124	0.0341	0.411	-2.43	0.175	0.426
CCDC14	protein_coding	3	123897305	123961409	-	98.5	0.00125	0.0342	0.412	-2.43	0.765	1.86
PPP1R9A	protein_coding	7	94907202	95296416	+	31.6	0.00208	0.0456	0.411	-2.43	0.276	0.672
TMEM63C	protein_coding	14	77116568	77259496	+	79.7	0.00302	0.0555	0.412	-2.43	0.602	1.46
HBA1	protein_coding	16	176680	177523	+	46200	0.00366	0.0605	0.411	-2.44	264	644
CHTF18	protein_coding	16	788046	800738	+	35.3	0.00189	0.0432	0.408	-2.45	0.268	0.658
CLEC2D	protein_coding	12	9664969	9699556	+	47.6	0.000367	0.0193	0.408	-2.45	0.327	0.802
JAG1	protein_coding	20	10637684	10674108	-	504	0.00381	0.0618	0.407	-2.46	4.37	10.7
NNT	protein_coding	5	43602692	43707406	+	81	0.000117	0.0117	0.407	-2.46	0.704	1.73
TMEM147-AS1	antisense_RNA	19	35540738	35546030	-	35.7	0.00306	0.0557	0.405	-2.47	0.297	0.732
BUB1B	protein_coding	15	40161023	40221137	+	37.1	0.0048	0.0688	0.404	-2.48	0.342	0.848
CD160	protein_coding	1	145719471	145739289	+	10.6	0.00306	0.0557	0.403	-2.48	0.0618	0.153
PUM3	protein_coding	9	2720469	2844242	-	65	0.00236	0.0489	0.404	-2.48	0.49	1.21
ZNF546	protein_coding	19	39984134	40021042	+	16.1	0.00458	0.0675	0.403	-2.48	0.116	0.287
E2F2	protein_coding	1	23506430	23531221	-	72.3	0.00112	0.0322	0.402	-2.49	0.578	1.44
FBXW8	protein_coding	12	116910956	117031149	+	39.6	0.00116	0.033	0.4	-2.5	0.308	0.771
AC007728.3	sense_intronic	16	50712844	50713590	+	12.3	0.00139	0.0366	0.398	-2.51	0.0866	0.217
AC005726.3	antisense_RNA	17	28633206	28635951	+	33.1	0.00417	0.0646	0.397	-2.52	0.216	0.544
AC127502.2	sense_intronic	15	30487963	30490314	+	27.4	0.000764	0.0265	0.397	-2.52	0.182	0.457
TMEM56	protein_coding	1	95117338	95197608	+	44	0.00191	0.0435	0.396	-2.52	0.297	0.749
ACSF2	protein_coding	17	50426158	50474846	+	31.7	0.00354	0.0598	0.396	-2.53	0.229	0.577
ZFP3	protein_coding	17	5078248	5096375	+	20.7	0.0035	0.0594	0.395	-2.53	0.138	0.35
ANKRD36BP2	transcribed_unprocessed_pseudogene	2	88765807	88806613	+	108	0.00127	0.0347	0.393	-2.54	0.792	2.01
CDKL1	protein_coding	14	50329404	50416462	-	20.5	0.000841	0.0281	0.394	-2.54	0.149	0.379
GUSBP1	transcribed_unprocessed_pseudogene	5	21341833	21589373	+	33.2	0.000538	0.0223	0.393	-2.54	0.257	0.653
HBB	protein_coding	11	5225464	5229396	-	88700	0.00394	0.0628	0.394	-2.54	513	1300
ZNF594	protein_coding	17	5179536	5191884	-	19.1	0.00122	0.034	0.393	-2.54	0.146	0.371
CYP4V2	protein_coding	4	186191520	186213457	+	36.4	0.00141	0.0368	0.392	-2.55	0.276	0.704
HELLS	protein_coding	10	94501434	94613906	+	46.1	0.000869	0.0285	0.392	-2.55	0.352	0.898
SYNGAP1	protein_coding	6	33419661	33457542	+	67.3	5.92e-05	0.00868	0.392	-2.55	0.448	1.14
ITK	protein_coding	5	157142933	157255192	+	34	0.00365	0.0605	0.39	-2.56	0.237	0.606
PCDHGB7	protein_coding	5	141417645	141512980	+	36.6	0.0028	0.0535	0.389	-2.57	0.229	0.588
AC023283.1	processed_transcript	10	116828761	116850206	-	13.4	0.000271	0.0165	0.387	-2.59	0.108	0.28
DISP1	protein_coding	1	222872271	223005996	+	18.2	0.00157	0.0391	0.386	-2.59	0.137	0.355
UBE3D	protein_coding	6	82892398	83065842	-	12.9	0.00205	0.0453	0.387	-2.59	0.0907	0.235
MARS2	protein_coding	2	197705369	197708388	+	22.4	0.00157	0.0392	0.385	-2.6	0.185	0.481
SKA3	protein_coding	13	21153595	21176603	-	31.5	0.00164	0.0402	0.385	-2.6	0.23	0.596
AC138409.2	transcribed_unprocessed_pseudogene	5	34164698	34244797	-	42	0.000314	0.0178	0.383	-2.61	0.312	0.817
TENM4	protein_coding	11	78652831	79440949	-	64.2	0.00296	0.0553	0.383	-2.61	0.477	1.25
TNFRSF25	protein_coding	1	6461151	6466196	-	87.9	0.000297	0.0172	0.383	-2.61	0.61	1.59
PLXDC1	protein_coding	17	39063303	39154395	-	20.3	0.00283	0.0537	0.376	-2.66	0.144	0.382
CCL5	protein_coding	17	35871491	35880794	-	37.9	0.00449	0.0669	0.375	-2.67	0.235	0.627
HS3ST3A1	protein_coding	17	13495689	13601928	-	75.6	0.000503	0.022	0.371	-2.69	0.501	1.35
CDC20	protein_coding	1	43358955	43363204	+	30.9	0.000128	0.0122	0.37	-2.7	0.231	0.624
CU633967.1	lincRNA	21	5553637	5614881	+	30.3	0.00195	0.0438	0.371	-2.7	0.219	0.59
ZNF815P	transcribed_unprocessed_pseudogene	7	5823160	5854366	+	15.6	0.00229	0.0483	0.371	-2.7	0.0988	0.267
NUSAP1	protein_coding	15	41332694	41381051	+	78.5	0.00489	0.0693	0.367	-2.72	0.616	1.68
WNK4	protein_coding	17	42780678	42796937	+	181	0.000909	0.0291	0.364	-2.75	1.52	4.16
ILDR1	protein_coding	3	121987323	122022205	-	11.6	0.00474	0.0684	0.355	-2.81	0.0874	0.246
NUP210	protein_coding	3	13316235	13420310	-	81	0.000371	0.0194	0.355	-2.82	0.518	1.46
SAPCD1	protein_coding	6	31762799	31764852	+	8.6	0.00184	0.0426	0.352	-2.84	0.0611	0.174
CD1C	protein_coding	1	158289786	158293631	+	22	0.00411	0.0642	0.346	-2.89	0.16	0.462
CYSLTR2	protein_coding	13	48653711	48711227	+	7.56	0.00448	0.0669	0.345	-2.9	0.0526	0.152
ROBO2	protein_coding	3	75906695	77649965	+	32.8	0.00431	0.0657	0.344	-2.91	0.218	0.634
SLITRK5	protein_coding	13	87672615	87696273	+	34.2	0.00148	0.0379	0.343	-2.91	0.244	0.71
NREP	protein_coding	5	111662621	111997465	-	43.9	0.00119	0.0334	0.342	-2.92	0.317	0.925
SULT1A3	protein_coding	16	30199228	30204311	+	32.9	0.00208	0.0456	0.343	-2.92	0.231	0.675
CCNA2	protein_coding	4	121816444	121823934	-	28.9	0.000744	0.0262	0.335	-2.98	0.228	0.68
TRPM1	protein_coding	15	31001061	31161274	-	19.2	0.000333	0.0183	0.336	-2.98	0.132	0.394
AC005304.2	lincRNA	17	13909231	13911213	+	12.1	0.00171	0.041	0.331	-3.02	0.0884	0.267
GINS1	protein_coding	20	25407727	25452629	+	23.6	0.000192	0.0143	0.33	-3.03	0.162	0.49
ZNF112	protein_coding	19	44326555	44367218	-	19.8	0.000115	0.0116	0.328	-3.05	0.131	0.399
CDCA7	protein_coding	2	173354820	173368998	+	26.4	0.00235	0.0488	0.325	-3.07	0.173	0.531
BOC	protein_coding	3	113211003	113287460	+	78.4	0.00173	0.0412	0.31	-3.22	0.526	1.69
AL008721.2	sense_intronic	22	25476218	25479972	+	18.9	0.000161	0.0132	0.307	-3.26	0.12	0.39
COL7A1	protein_coding	3	48564073	48595268	-	354	0.000652	0.0245	0.299	-3.35	2.06	6.89
CES3	protein_coding	16	66961237	66975149	+	85.5	8.38e-06	0.00386	0.289	-3.46	0.57	1.97
SLC29A2	protein_coding	11	66362521	66372215	-	18.4	0.000339	0.0185	0.267	-3.75	0.0985	0.37
ASXL1	protein_coding	20	32358344	32439320	+	962	0.00107	0.0315	0.143	-6.98	4.4	30.7
