# Supplementary material for: Deregulation of Biologically Significant Genes and Associated Molecular Pathways in the Oral Epithelium of Electronic Cigarette Users
Source: Int J Mol Sci. 2019 Feb 10;20(3):738. doi: 10.3390/ijms20030738 (PMC6386888; doi:10.3390/ijms20030738)
Supplement: Supplementary file 1 [file ijms-20-00738-s001.zip › Suppl files_rev/Suppl. Table S3.xlsx]

## Sheet: Sheet1
Supplementary Table 3. Relevant diseases identified by DAVID in e-cig users.
Category	Term	Count	%	PValue	Genes	List Total	Pop Hits	Pop Total	Fold Enrichment	Bonferroni	Benjamini	FDR
GAD_DISEASE	Lung Cancer	31	3.66864	0.00218121	SAT1, CASR, ALAD, LITAF, LMO2, XIAP, HSPA1A, HSPA1B, CAMKK1, MTHFD1, GSS, TFF3, CCNA2, ARHGDIB, EXO1, MSH5, AMACR, IGFALS, MBD4, RAD54L, FZD7, TP73, SOD2, CYP7B1, CCND1, CDKN1A, CTH, HSPB8, MDM2, TRIT1, LRP5	377	593	12971	1.79862	0.906648	0.906648	3.42621
GAD_DISEASE	lung cancer	28	3.31361	0.00224993	TNFRSF6B, CASR, ALAD, LMO2, LITAF, PRKDC, CASP5, CTGF, TFF3, CCNA2, ARHGDIB, EXO1, MSH5, AMACR, IGFALS, MBD4, RAD54L, FZD7, TP73, SOD2, CYP7B1, CDKN1A, CTH, CCND1, HSPB8, BUB1B, MDM2, LRP5	377	516	12971	1.86698	0.913376	0.705681	3.53235
GAD_DISEASE	cognitive trait	11	1.30178	0.0022511	GSS, GSTK1, NDUFV1, NDUFV2, TXNRD3, HSPA6, PRDX4, HSPA1A, DNAJB1, DDIT3, SOD2	377	118	12971	3.20732	0.913486	0.557722	3.53416
GAD_DISEASE	Aging/ Telomere Length	11	1.30178	0.00239593	GSS, GSTK1, NDUFV1, NDUFV2, TXNRD3, HSPA6, PRDX4, HSPA1A, DNAJB1, DDIT3, SOD2	377	119	12971	3.18037	0.926104	0.478619	3.75747
GAD_DISEASE	squamous cell carcinoma of the head and neck	3	0.35503	0.00483744	CDKN1A, CCND1, TP73	377	4	12971	25.8044	0.994837	0.651195	7.45
GAD_DISEASE	ovarian cancer	20	2.36686	0.0114911	WNT5A, SAT1, RSAD2, CDC20, NFKB2, SOD2, LCN2, MTHFD1, CCND1, CDKN1A, LRP1, ISG15, CTGF, JUN, BNC2, MDM2, HSPE1, AREG, CCNA2, CYR61	377	370	12971	1.85977	0.999996	0.876552	16.8503
GAD_DISEASE	Carcinoma|Prostatic Neoplasms	3	0.35503	0.0116358	CDKN1A, CCND1, MDM2	377	6	12971	17.2029	0.999997	0.837292	17.0444
GAD_DISEASE	Acquired Immunodeficiency Syndrome|Disease Progression	39	4.61538	0.014096	PDP1, C15ORF48, ATP5E, FASTKD2, PDP2, ADHFE1, NT5C3A, PNKD, BBOX1, MTHFD1, ACSS1, GFM1, OXCT1, MARS2, IDH1, HSPE1, NTHL1, PPTC7, ACADM, ALDH5A1, LYRM4, AMACR, GARS, BCS1L, ACACB, SARS2, MRM3, SOD2, PRICKLE4, TRAP1, NNT, NME1-NME2, RFK, NDUFV1, NDUFV2, ACAD11, AGR2, MECR, TRIT1	377	909	12971	1.47616	1	0.854437	20.2805
GAD_DISEASE	chronic obstructive pulmonary disease	21	2.48521	0.0182189	EXO1, ALAD, CASR, LITAF, LMO2, AMACR, IGFALS, MBD4, MREG, RAD54L, FZD7, SOD2, CYP7B1, CTH, CCND1, HSPB8, TFF3, MDM2, CCNA2, ARHGDIB, LRP5	377	414	12971	1.74522	1	0.891248	25.4396
GAD_DISEASE	Adenocarcinoma|Pancreatic Neoplasms	6	0.710059	0.0183154	EXO1, CDKN1A, MDM2, FANCF, TP73, SOD2	377	53	12971	3.895	1	0.865675	25.5566
GAD_DISEASE	Osteoporosis	11	1.30178	0.0245686	CASR, DCAF6, ISG15, SFRP1, DMD, HS3ST1, AKAP7, HSPA1B, VPS13B, SLC26A2, LRP5	377	168	12971	2.25276	1	0.914213	32.7772
GAD_DISEASE	Brain Neoplasms|Glioma|meningioma|Neuroma, Acoustic|Neuromas, Acoustic	3	0.35503	0.0323331	CDKN1A, CCND1, MDM2	377	10	12971	10.3218	1	0.948927	40.8299
GAD_DISEASE	Chronic renal failure|Kidney Failure, Chronic	37	4.3787	0.0325043	FRK, F2RL3, ALAD, ZNF827, ADH7, GPRC5A, CAMKK1, PLPP2, GSS, FMO5, SAPCD1, BAG3, DNAJA1, UGT8, SKIL, NFATC2, CCNA2, EXO1, GARS, CDC20, SLCO2B1, PPARGC1B, FZD7, DDIT3, SOD2, NCAPD2, TRAP1, DCLRE1A, CCND1, CDKN1A, PPP1R9A, LRP1, JUN, BUB1B, MDM2, KDSR, LRP5	377	905	12971	1.40665	1	0.936738	40.9968
GAD_DISEASE	anxiety disorder	3	0.35503	0.0529415	ACHE, ADORA2A, TFAP2B	377	13	12971	7.93981	1	0.985293	58.0399
GAD_DISEASE	leukemia	8	0.946746	0.0557387	MTHFD1, CDKN1A, CCND1, MDM2, HSPA1A, HSPA1B, ANKH, SOD2	377	118	12971	2.3326	1	0.984272	59.9755
GAD_DISEASE	acute mountain sickness	2	0.236686	0.0571374	HSPA1A, HSPA1B	377	2	12971	34.4058	1	0.981563	60.9116
GAD_DISEASE	clozapine-induced agranulocytosis	2	0.236686	0.0571374	HSPA1A, HSPA1B	377	2	12971	34.4058	1	0.981563	60.9116
GAD_DISEASE	pain intensity	2	0.236686	0.0571374	MAOB, GCH1	377	2	12971	34.4058	1	0.981563	60.9116
GAD_DISEASE	Bladder Cancer	23	2.72189	0.0579571	EXO1, ALAD, CASR, LITAF, LMO2, AMACR, PRKDC, MBD4, RAD54L, FZD7, SOD2, SMO, CYP7B1, CCND1, CTH, CDKN1A, HSPB8, TFF3, MDM2, VPS26A, CCNA2, ARHGDIB, LRP5	377	529	12971	1.49591	1	0.977942	61.4506
GAD_DISEASE	Cleft Lip|Cleft Palate	18	2.13018	0.0665682	WNT5A, FRAS1, CASR, HSP90AA1, TCOF1, APOC2, CCT3, NR4A3, FGF12, SLC26A2, FZD7, MTHFD1, CTH, CKM, ROR1, BCL3, IDH1, TGIF1	377	395	12971	1.56786	1	0.984333	66.7077
GAD_DISEASE	longevity	19	2.24852	0.0713814	RNF144A, C7ORF50, FRK, SDAD1, HIST1H1B, SWAP70, TCOF1, ADH7, HSPA1A, HSPA1B, NCAPD2, SOD2, BAG3, PGM1, DNAJA1, DST, NTHL1, CCNA2, AGL	377	425	12971	1.53814	1	0.985491	69.3453
GAD_DISEASE	breast cancer	22	2.60355	0.0765396	EXO1, PRKCA, KLK4, PRKDC, PPP1CB, MUC6, MIEN1, TP73, SOD2, MTHFD1, CDKN1A, CCND1, RRP1B, FANCI, PELP1, ZWINT, JUN, DNMT1, MDM2, FANCF, THEMIS2, CYR61	377	518	12971	1.46125	1	0.98675	71.9537
GAD_DISEASE	Esophageal Cancer	5	0.591716	0.082877	CDKN1A, CCND1, MDM2, MBD4, TP73	377	57	12971	3.01806	1	0.988598	74.8738
GAD_DISEASE	pancreatic adenocarcinoma	2	0.236686	0.084473	RECQL, MDM2	377	3	12971	22.9372	1	0.987178	75.563
GAD_DISEASE	high-altitude illness	2	0.236686	0.084473	HSPA1A, HSPA1B	377	3	12971	22.9372	1	0.987178	75.563
